# Supplementary material for: A Comprehensive Study Concerning the Synthesis, Structure, and Reactivity of Terminal Uranium Oxido, Sulfido, and Selenido Metallocenes
Source: J Am Chem Soc. 2023 Jun 28;145(27):14839–55. doi: 10.1021/jacs.3c03753 (PMC10347556; doi:10.1021/jacs.3c03753)
Supplement: Supplementary file 2 — ja3c03753_si_002.xyz [file ja3c03753_si_002.xyz]

127
compound 4    
 92       8.960975    3.916231    4.786898 
 14      12.615783    1.980405    2.871158 
 14      10.489735   -0.037137    5.576265 
 14       7.114583    1.955841    1.398367 
 14       5.820552    6.609178    4.758685 
 14       8.866759    7.525246    7.138029 
 14      10.745745    6.923677    1.799893 
  7       7.448686    3.332737    6.128645 
  7      10.638044    3.871151    6.766481 
  7      13.175000    3.733297   10.115310 
  6      10.774471    1.993563    3.289599 
  6      10.002561    1.221729    4.256675 
  6       8.647557    1.274949    3.831426 
  1       7.825428    0.775172    4.333200 
  6       8.512247    2.070772    2.653579 
  6       9.843395    2.498483    2.347281 
  1      10.107560    3.095664    1.480871 
  6      12.847854    2.754232    1.157909 
  1      12.313929    2.185427    0.387777 
  1      13.913073    2.748112    0.894306 
  1      12.504988    3.792718    1.106237 
  6      13.760988    2.906359    4.065209 
  1      13.600446    3.989926    4.018823 
  1      14.805234    2.722617    3.780973 
  1      13.638344    2.589110    5.105663 
  6      13.244856    0.199214    2.722685 
  1      13.269965   -0.333805    3.678121 
  1      14.266179    0.202725    2.320309 
  1      12.617250   -0.378627    2.034239 
  6      12.104284    0.359331    6.483248 
  1      12.970664    0.378455    5.814007 
  1      12.292237   -0.416075    7.237229 
  1      12.058998    1.321843    7.003211 
  6      10.661646   -1.743431    4.764240 
  1       9.719338   -2.031486    4.282748 
  1      10.897123   -2.506601    5.517379 
  1      11.444959   -1.772251    4.000041 
  6       9.097409   -0.189063    6.847064 
  1       8.826853    0.770799    7.296848 
  1       9.396444   -0.873374    7.651262 
  1       8.186281   -0.597008    6.394512 
  6       6.944642    3.538697    0.378334 
  1       6.630480    4.390564    0.990403 
  1       6.193608    3.401829   -0.409691 
  1       7.889186    3.805879   -0.109432 
  6       7.557805    0.548587    0.207230 
  1       8.502500    0.749004   -0.312154 
  1       6.777434    0.416193   -0.552991 
  1       7.670004   -0.401252    0.743359 
  6       5.468274    1.531814    2.219529 
  1       5.545715    0.622749    2.827473 
  1       4.703977    1.350020    1.453501 
  1       5.106080    2.339612    2.863442 
  6       7.691514    6.438738    4.546572 
  6       8.803897    6.730176    5.425459 
  6       9.979198    6.707960    4.610713 
  1      10.975651    6.941101    4.975174 
  6       9.662113    6.441911    3.252891 
  6       8.247366    6.240262    3.243540 
  1       7.660057    6.053312    2.348421 
  6       4.935501    5.306171    3.712171 
  1       5.256095    5.311075    2.664247 
  1       3.853252    5.487051    3.724009 
  1       5.109871    4.305985    4.124394 
  6       5.173436    6.433502    6.521183 
  1       5.434499    5.456031    6.940268 
  1       4.078011    6.503365    6.497266 
  1       5.534191    7.211693    7.200852 
  6       5.333127    8.315689    4.083782 
  1       5.819965    9.127879    4.635703 
  1       4.248128    8.467206    4.150419 
  1       5.620627    8.415719    3.030014 
  6       7.922376    9.168721    7.081966 
  1       8.328526    9.817276    6.296436 
  1       8.017583    9.699338    8.038110 
  1       6.854178    9.037185    6.881612 
  6      10.671691    7.961019    7.525928 
  1      11.313580    7.073765    7.570716 
  1      10.723421    8.453045    8.505652 
  1      11.095098    8.652288    6.787797 
  6       8.228465    6.484117    8.579445 
  1       7.231786    6.074359    8.397829 
  1       8.182115    7.100818    9.486708 
  1       8.902286    5.644372    8.781558 
  6      10.446597    8.765282    1.463077 
  1       9.397742    8.954306    1.205042 
  1      11.066844    9.120910    0.630334 
  1      10.684006    9.372787    2.344371 
  6      12.575819    6.713583    2.235748 
  1      12.842996    7.327109    3.104904 
  1      13.208235    7.040160    1.400992 
  1      12.839308    5.675445    2.463535 
  6      10.316360    5.991607    0.211952 
  1      10.548679    4.923432    0.265325 
  1      10.878564    6.410634   -0.632023 
  1       9.250163    6.090862   -0.023909 
  6       6.462332    2.771089    6.877458 
  6       6.369089    2.969780    8.280111 
  1       7.092433    3.625352    8.759130 
  6       5.376551    2.361448    9.044418 
  1       5.352324    2.544767   10.118810 
  6       4.405276    1.532828    8.473371 
  6       4.474860    1.340779    7.084718 
  1       3.733643    0.706572    6.597791 
  6       5.463580    1.932208    6.310996 
  1       5.491320    1.759424    5.238157 
  6       3.329393    0.879928    9.302493 
  1       3.435230    1.135914   10.362610 
  1       3.359994   -0.215424    9.224436 
  1       2.323842    1.191506    8.988730 
  6      10.235813    3.345177    7.944801 
  1       9.215696    2.976940    7.963215 
  6      11.031503    3.275157    9.069616 
  1      10.615491    2.834291    9.967081 
  6      12.355694    3.779452    9.036410 
  6      12.767512    4.338847    7.799837 
  1      13.757961    4.756399    7.667012 
  6      11.894600    4.358697    6.732127 
  1      12.214708    4.792063    5.790285 
  6      14.517740    4.283069   10.034391 
  1      15.121148    3.762282    9.279949 
  1      15.010262    4.166770   11.000034 
  1      14.498704    5.352664    9.790004 
  6      12.710002    3.140353   11.358427 
  1      11.850329    3.685672   11.768270 
  1      13.514694    3.174857   12.093211 
  1      12.423248    2.090882   11.217464 

24
Ph2CO  
  8      8.848129    4.136323    6.173403  
  6      7.745315    4.141271    6.709492  
  6      7.054697    2.847191    7.002895  
  6      5.659034    2.714764    7.005136  
  6      7.850172    1.709260    7.201660  
  6      5.072248    1.467982    7.215150  
  6      7.263403    0.470225    7.431607  
  6      5.871805    0.347490    7.438301  
  1      5.031296    3.580494    6.815061  
  1      8.930188    1.819026    7.173681  
  1      3.989794    1.371758    7.201460  
  1      7.888148   -0.403069    7.599825  
  1      5.412277   -0.622414    7.610947  
  6      7.097891    5.441400    7.067312  
  6      6.231903    5.582812    8.160720  
  6      7.445266    6.575307    6.318472  
  6      5.714806    6.834709    8.489756  
  6      6.912342    7.819544    6.635086  
  6      6.045599    7.951358    7.722767  
  1      5.983958    4.719808    8.771809  
  1      8.135890    6.458422    5.488592  
  1      5.055476    6.937827    9.347553  
  1      7.175314    8.689913    6.039615  
  1      5.634162    8.925340    7.975296  

151
TS5a     
 92     -0.680952   -0.011584   -0.284679 
 14      5.242552    1.025732   -1.775799 
 14      4.980934   -1.034122    1.616558 
 14      1.598467   -2.711775   -1.893996 
 14     -4.550795    1.990555   -1.310538 
 14     -1.882893    4.209197    0.598021 
 14      0.233929    2.097973   -4.180612 
  7     -1.735605   -1.897347   -0.408172 
  7      0.809906    1.253621    1.622944 
  7      3.106366    3.657766    4.205601 
  6      3.833127    0.050986   -1.007409 
  6      3.748727   -0.706778    0.240726 
  6      2.509745   -1.336286    0.249910 
  1      2.168815   -2.013948    1.027880 
  6      1.733092   -1.042641   -0.955115 
  6      2.631983   -0.145345   -1.682443 
  1      2.412630    0.246788   -2.670814 
  6      5.020772    1.088988   -3.657526 
  1      5.064160    0.079794   -4.083955 
  1      5.831100    1.675449   -4.109292 
  1      4.075100    1.542236   -3.970043 
  6      5.324204    2.810437   -1.125005 
  1      4.391368    3.351722   -1.325073 
  1      6.139700    3.367133   -1.604282 
  1      5.499144    2.831981   -0.042655 
  6      6.945157    0.234341   -1.509765 
  1      7.264017    0.216915   -0.463164 
  1      7.698787    0.798981   -2.074099 
  1      6.957650   -0.796533   -1.882713 
  6      5.877359    0.521799    2.231784 
  1      6.386387    1.068940    1.431664 
  1      6.631174    0.255399    2.983768 
  1      5.162240    1.206023    2.702672 
  6      6.270782   -2.337791    1.126209 
  1      5.774100   -3.272701    0.838889 
  1      6.936579   -2.559306    1.970550 
  1      6.892934   -2.021925    0.282934 
  6      4.055583   -1.744621    3.113703 
  1      3.249772   -1.079949    3.446178 
  1      4.746101   -1.883876    3.955159 
  1      3.617990   -2.723441    2.884520 
  6      0.304149   -2.765759   -3.272811 
  1     -0.719341   -2.684649   -2.895129 
  1      0.387450   -3.725746   -3.799572 
  1      0.468801   -1.975217   -4.011676 
  6      3.267984   -3.064244   -2.728358 
  1      3.420489   -2.444784   -3.619475 
  1      3.321073   -4.116781   -3.037421 
  1      4.098113   -2.868804   -2.039917 
  6      1.305510   -4.129289   -0.675078 
  1      2.243977   -4.403674   -0.178927 
  1      0.925077   -5.015531   -1.197395 
  1      0.577621   -3.858618    0.093855 
  6     -2.658426    1.941418   -1.294923 
  6     -1.690987    2.830288   -0.680539 
  6     -0.501299    2.731793   -1.451103 
  1      0.401539    3.303450   -1.261550 
  6     -0.667412    1.832839   -2.546381 
  6     -1.999529    1.328894   -2.404306 
  1     -2.486420    0.665768   -3.114613 
  6     -5.267898    0.328460   -1.843994 
  1     -4.896420    0.017726   -2.827123 
  1     -6.359562    0.411740   -1.920757 
  1     -5.042504   -0.467207   -1.127122 
  6     -5.391585    2.485102    0.305572 
  1     -5.169907    1.774919    1.106925 
  1     -6.477920    2.472330    0.146872 
  1     -5.124178    3.488735    0.648162 
  6     -5.029592    3.261326   -2.636522 
  1     -4.636460    4.258844   -2.411188 
  1     -6.121155    3.340824   -2.720048 
  1     -4.638407    2.967126   -3.617690 
  6     -3.044248    5.554256   -0.067558 
  1     -2.675323    5.936093   -1.027177 
  1     -3.076541    6.397353    0.634827 
  1     -4.072465    5.212743   -0.221013 
  6     -0.207364    5.058398    0.830841 
  1      0.563570    4.376693    1.204352 
  1     -0.310775    5.874270    1.557670 
  1      0.154604    5.499579   -0.105526 
  6     -2.491235    3.640562    2.296687 
  1     -3.456432    3.128449    2.247029 
  1     -2.605160    4.507239    2.960691 
  1     -1.771649    2.957080    2.759446 
  6     -0.984638    3.025692   -5.298267 
  1     -1.852353    2.402589   -5.545924 
  1     -0.504571    3.318703   -6.240725 
  1     -1.356380    3.934525   -4.811116 
  6      1.711417    3.232307   -3.855490 
  1      1.370021    4.221755   -3.528807 
  1      2.306730    3.372251   -4.765810 
  1      2.373541    2.833951   -3.079460 
  6      0.758692    0.555763   -5.136394 
  1      1.541893   -0.026291   -4.641706 
  1      1.142342    0.859062   -6.119012 
  1     -0.096046   -0.108038   -5.311003 
  6     -2.407212   -2.983865   -0.889890 
  6     -2.204975   -4.299333   -0.393146 
  1     -1.490643   -4.448805    0.408092 
  6     -2.899452   -5.389572   -0.905498 
  1     -2.709147   -6.377908   -0.487553 
  6     -3.827728   -5.255027   -1.946939 
  6     -4.032420   -3.964457   -2.452177 
  1     -4.744337   -3.816312   -3.263624 
  6     -3.352040   -2.865026   -1.942788 
  1     -3.534023   -1.875929   -2.351873 
  6     -4.545667   -6.449321   -2.519046 
  1     -5.482089   -6.158377   -3.008317 
  1     -4.787275   -7.185447   -1.743111 
  1     -3.935002   -6.966954   -3.272220 
  6      0.514044    1.383481    2.932079 
  1     -0.361114    0.837894    3.267672 
  6      1.242002    2.146559    3.824085 
  1      0.921026    2.181808    4.858254 
  6      2.373363    2.870188    3.374941 
  6      2.691367    2.716267    2.004053 
  1      3.547722    3.209291    1.561572 
  6      1.908185    1.910449    1.200077 
  1      2.182885    1.769238    0.158547 
  6      4.239581    4.405308    3.688918 
  1      5.013071    3.739502    3.285663 
  1      4.683878    4.985406    4.498472 
  1      3.934430    5.102773    2.898065 
  6      2.740807    3.774228    5.605781 
  1      1.730475    4.186801    5.726720 
  1      3.441648    4.444935    6.103787 
  1      2.782360    2.802504    6.114622 
  8     -1.662750   -0.249036    1.923731 
  6     -2.302874   -1.365326    1.953946 
  6     -1.633650   -2.544645    2.557486 
  6     -2.337019   -3.693862    2.956745 
  6     -0.259598   -2.470266    2.851324 
  6     -1.679978   -4.746792    3.590012 
  6      0.391359   -3.516902    3.489943 
  6     -0.315107   -4.666256    3.855434 
  1     -3.405688   -3.763180    2.794147 
  1      0.293973   -1.574942    2.585977 
  1     -2.243554   -5.627587    3.886029 
  1      1.451550   -3.434870    3.711619 
  1      0.195643   -5.485685    4.354399 
  6     -3.793311   -1.298412    1.953904 
  6     -4.364046   -0.250665    2.695391 
  6     -4.637900   -2.259513    1.378069 
  6     -5.742225   -0.183832    2.882764 
  6     -6.018886   -2.165633    1.537676 
  6     -6.575390   -1.138684    2.300165 
  1     -3.712463    0.492431    3.144358 
  1     -4.219149   -3.065140    0.786202 
  1     -6.165583    0.618780    3.481225 
  1     -6.660766   -2.906141    1.067856 
  1     -7.651901   -1.082881    2.439635 

151
INT5   
 92     -0.370420    0.043214   -0.278487 
 14      5.359286    0.876617   -1.783607 
 14      5.053386   -1.033638    1.693777 
 14      1.777548   -2.916047   -1.877857 
 14     -4.384963    1.629916   -1.356449 
 14     -1.945977    3.976266    0.684000 
 14      0.468808    2.247996   -4.163259 
  7     -1.842943   -1.769054    0.151961 
  7      1.064318    1.385996    1.414034 
  7      3.318125    3.739779    4.062943 
  6      3.943744   -0.082015   -1.000142 
  6      3.849857   -0.792284    0.271118 
  6      2.632940   -1.464847    0.271390 
  1      2.310355   -2.141101    1.056353 
  6      1.876529   -1.238151   -0.960412 
  6      2.767743   -0.342690   -1.700418 
  1      2.565971    0.002000   -2.710379 
  6      5.134102    0.898115   -3.665387 
  1      5.165807   -0.120656   -4.069675 
  1      5.949319    1.465476   -4.132192 
  1      4.192703    1.355185   -3.986020 
  6      5.456356    2.674324   -1.174252 
  1      4.541446    3.231174   -1.410861 
  1      6.293883    3.200180   -1.650195 
  1      5.608109    2.719888   -0.089684 
  6      7.052239    0.075521   -1.492212 
  1      7.370466    0.090510   -0.445312 
  1      7.812093    0.612690   -2.074611 
  1      7.053469   -0.967582   -1.829441 
  6      5.929679    0.560714    2.231685 
  1      6.502784    1.029055    1.425079 
  1      6.626511    0.348188    3.052600 
  1      5.199490    1.293774    2.593031 
  6      6.360347   -2.351152    1.295328 
  1      5.878200   -3.311720    1.075872 
  1      7.028469   -2.502729    2.153120 
  1      6.978917   -2.087581    0.431515 
  6      4.098779   -1.664281    3.205739 
  1      3.286639   -0.985786    3.490447 
  1      4.775175   -1.759272    4.064699 
  1      3.662613   -2.653660    3.025127 
  6      0.784690   -2.834676   -3.486995 
  1     -0.285756   -2.676480   -3.321509 
  1      0.888753   -3.792214   -4.014420 
  1      1.155981   -2.052355   -4.157535 
  6      3.537129   -3.430598   -2.367399 
  1      3.895476   -2.869199   -3.237434 
  1      3.561517   -4.498016   -2.622388 
  1      4.242700   -3.260748   -1.546771 
  6      1.081744   -4.289058   -0.781669 
  1      1.742236   -4.487907    0.070287 
  1      1.014504   -5.214679   -1.368154 
  1      0.082260   -4.075215   -0.391449 
  6     -2.495291    1.772064   -1.356179 
  6     -1.611105    2.684091   -0.660775 
  6     -0.402454    2.732757   -1.419461 
  1      0.441892    3.370836   -1.178914 
  6     -0.485836    1.909526   -2.577070 
  6     -1.771459    1.294156   -2.491620 
  1     -2.192521    0.644273   -3.255020 
  6     -4.926973   -0.022119   -2.091727 
  1     -4.560966   -0.160806   -3.115872 
  1     -6.023226   -0.056279   -2.133204 
  1     -4.586697   -0.873619   -1.495861 
  6     -5.212658    1.847992    0.322117 
  1     -4.846467    1.120095    1.051677 
  1     -6.291776    1.684536    0.206960 
  1     -5.077010    2.850411    0.738950 
  6     -5.017541    2.978613   -2.533669 
  1     -4.730699    3.984766   -2.210463 
  1     -6.112921    2.945716   -2.597968 
  1     -4.619331    2.829259   -3.544451 
  6     -3.264290    5.200110    0.083602 
  1     -2.979547    5.630761   -0.883967 
  1     -3.352644    6.025542    0.801932 
  1     -4.257037    4.754784   -0.029644 
  6     -0.379936    5.012156    0.933205 
  1      0.480474    4.418738    1.259219 
  1     -0.572436    5.767009    1.706384 
  1     -0.096936    5.546703    0.018499 
  6     -2.453985    3.274323    2.362627 
  1     -3.282380    2.564103    2.293270 
  1     -2.762266    4.092005    3.027138 
  1     -1.615086    2.755971    2.839023 
  6     -0.683797    3.271760   -5.264792 
  1     -1.573167    2.697534   -5.550914 
  1     -0.174510    3.580001   -6.186769 
  1     -1.026049    4.176419   -4.748954 
  6      1.984640    3.296089   -3.745092 
  1      1.684227    4.268733   -3.337673 
  1      2.588595    3.486636   -4.640362 
  1      2.628226    2.805699   -3.006904 
  6      0.951823    0.715404   -5.157752 
  1      1.751749    0.130719   -4.693285 
  1      1.303834    1.022712   -6.150639 
  1      0.093359    0.049963   -5.307488 
  6     -2.370286   -2.832087   -0.575012 
  6     -2.727975   -4.095362   -0.053157 
  1     -2.618299   -4.293262    1.005157 
  6     -3.219844   -5.107019   -0.874359 
  1     -3.483493   -6.060343   -0.417858 
  6     -3.379892   -4.942216   -2.253559 
  6     -3.033376   -3.691971   -2.777667 
  1     -3.158600   -3.503438   -3.842969 
  6     -2.552431   -2.670509   -1.966619 
  1     -2.343683   -1.698358   -2.409090 
  6     -3.881159   -6.058354   -3.132412 
  1     -4.386345   -5.670803   -4.024431 
  1     -4.590105   -6.702152   -2.599333 
  1     -3.060483   -6.701599   -3.479757 
  6      0.821643    1.388794    2.742750 
  1      0.005385    0.746768    3.059015 
  6      1.541264    2.135485    3.651978 
  1      1.271610    2.071111    4.699025 
  6      2.601534    2.965575    3.210244 
  6      2.868496    2.930959    1.818386 
  1      3.672703    3.507906    1.379824 
  6      2.098312    2.141859    0.990530 
  1      2.327175    2.094511   -0.070109 
  6      4.396361    4.574332    3.559878 
  1      5.187722    3.973345    3.094399 
  1      4.836906    5.126942    4.390074 
  1      4.030560    5.301301    2.823737 
  6      3.011828    3.735209    5.483519 
  1      1.980774    4.059765    5.672467 
  1      3.682398    4.426167    5.994968 
  1      3.150227    2.739106    5.922745 
  8     -1.160782   -0.407425    1.790439 
  6     -1.991015   -1.535658    1.602463 
  6     -1.456400   -2.668204    2.522305 
  6     -2.291647   -3.494737    3.284762 
  6     -0.076522   -2.851912    2.638006 
  6     -1.763656   -4.489664    4.109094 
  6      0.458010   -3.841296    3.459880 
  6     -0.385412   -4.670598    4.199099 
  1     -3.368851   -3.366903    3.237471 
  1      0.584246   -2.188541    2.092006 
  1     -2.436782   -5.118456    4.687277 
  1      1.536600   -3.958263    3.531814 
  1      0.028342   -5.441956    4.844015 
  6     -3.421222   -1.183513    2.053873 
  6     -3.569564   -0.388804    3.198828 
  6     -4.574736   -1.688912    1.446036 
  6     -4.829355   -0.113212    3.725867 
  6     -5.839194   -1.420477    1.977390 
  6     -5.973227   -0.636041    3.120265 
  1     -2.679531    0.009010    3.675421 
  1     -4.496830   -2.310824    0.561751 
  1     -4.917949    0.507561    4.614644 
  1     -6.720822   -1.828916    1.488954 
  1     -6.957509   -0.428787    3.533091 

151
TS5b   
 92     9.463702    2.537629    6.297875  
 14    14.071557    3.079341    5.410139  
 14    12.831961    0.966352    8.542927  
 14    10.255540   -0.643561    3.606010  
 14     5.373662    3.417220    4.884488  
 14     7.137742    6.192556    7.091512  
 14    10.205059    5.011760    2.525054  
  7     6.426610   -0.170563    7.034896  
  7    10.334779    4.054778    8.173570  
  7    11.637880    6.502626   11.328251  
  6    12.461664    2.127189    5.720012  
  6    12.085368    1.255568    6.825118  
  6    11.160172    0.311298    6.303362  
  1    10.726982   -0.497277    6.880119  
  6    10.888296    0.565589    4.920959  
  6    11.701809    1.701558    4.602051  
  1    11.781598    2.130315    3.610910  
  6    14.269804    3.348733    3.546765  
  1    14.309270    2.392285    3.012492  
  1    15.217579    3.869256    3.359188  
  1    13.474476    3.951980    3.099854  
  6    14.289843    4.769089    6.244716  
  1    13.605674    5.523412    5.837814  
  1    15.309455    5.123813    6.045882  
  1    14.158776    4.734325    7.330736  
  6    15.538585    1.986458    5.902766  
  1    15.610524    1.798060    6.977576  
  1    16.472892    2.468803    5.587398  
  1    15.479351    1.015535    5.397038  
  6    13.763360    2.450638    9.260256  
  1    14.608730    2.782181    8.650540  
  1    14.161562    2.165461   10.242800  
  1    13.099757    3.308770    9.411544  
  6    14.012391   -0.512110    8.427156  
  1    13.464481   -1.413987    8.129196  
  1    14.478113   -0.712505    9.400536  
  1    14.812469   -0.353922    7.696383  
  6    11.479383    0.521140    9.779308  
  1    10.812846    1.369758    9.965962  
  1    11.932326    0.235075   10.737221  
  1    10.860840   -0.315051    9.439248  
  6     8.772691    0.002723    2.628836  
  1     7.898053    0.160385    3.268951  
  1     8.490113   -0.727713    1.860211  
  1     9.000585    0.945368    2.118585  
  6    11.691554   -0.887736    2.394226  
  1    11.970839    0.050382    1.900423  
  1    11.417295   -1.606366    1.611676  
  1    12.581064   -1.272367    2.907070  
  6     9.820519   -2.314317    4.363909  
  1    10.587943   -2.655599    5.068084  
  1     9.752975   -3.062746    3.564035  
  1     8.853377   -2.307614    4.877992  
  6     7.196894    3.910615    5.084487  
  6     7.846057    4.948225    5.851373  
  6     9.090913    5.220031    5.199194  
  1     9.782851    5.997557    5.508855  
  6     9.246798    4.421572    4.034384  
  6     8.089301    3.581670    4.014965  
  1     7.854588    2.874033    3.224681  
  6     5.257261    1.633033    4.310021  
  1     5.839959    1.439375    3.401596  
  1     4.213412    1.375413    4.089797  
  1     5.608915    0.971897    5.113385  
  6     4.289652    3.608710    6.414160  
  1     4.648540    2.983440    7.236607  
  1     3.278554    3.265274    6.158372  
  1     4.202559    4.637733    6.775031  
  6     4.694581    4.545734    3.515585  
  1     4.756811    5.607239    3.779936  
  1     3.641156    4.310381    3.316027  
  1     5.250707    4.403850    2.581051  
  6     5.762606    7.186394    6.245469  
  1     6.127573    7.636213    5.314331  
  1     5.436032    8.001357    6.904469  
  1     4.881554    6.586125    6.000998  
  6     8.481392    7.460053    7.515654  
  1     9.359710    7.008791    7.988633  
  1     8.069899    8.196303    8.217981  
  1     8.817838    8.008613    6.627823  
  6     6.492568    5.466529    8.711877  
  1     5.908822    4.552650    8.574029  
  1     5.850802    6.201064    9.215601  
  1     7.316161    5.229999    9.393960  
  6     8.975524    6.038792    1.512743  
  1     8.149589    5.419112    1.144038  
  1     9.466210    6.495056    0.643512  
  1     8.540383    6.843369    2.116852  
  6    11.601716    6.168559    3.064745  
  1    11.189121    7.081128    3.511851  
  1    12.203910    6.472866    2.200126  
  1    12.277307    5.713935    3.796082  
  6    10.828297    3.647604    1.372741  
  1    11.680352    3.081864    1.760782  
  1    11.142985    4.098396    0.422816  
  1    10.027746    2.935133    1.140988  
  6     6.047082   -1.452993    6.737381  
  6     5.612944   -2.412259    7.692466  
  1     5.633212   -2.151150    8.746962  
  6     5.139593   -3.664473    7.315619  
  1     4.816853   -4.357625    8.093344  
  6     5.048987   -4.055676    5.974291  
  6     5.452416   -3.112560    5.020013  
  1     5.389532   -3.365975    3.961212  
  6     5.934851   -1.860005    5.381748  
  1     6.229342   -1.155508    4.608426  
  6     4.563219   -5.426381    5.577948  
  1     4.007827   -5.401595    4.632137  
  1     3.899649   -5.852430    6.340006  
  1     5.391749   -6.137448    5.442061  
  6     9.820190    3.948682    9.417880  
  1     9.042535    3.204545    9.545650  
  6    10.214265    4.727203   10.484805  
  1     9.738091    4.565252   11.443720  
  6    11.215410    5.716115   10.311428  
  6    11.741853    5.829371    8.998102  
  1    12.506403    6.556559    8.754444  
  6    11.280661    5.000286    7.998518  
  1    11.686076    5.091157    6.997771  
  6    12.653601    7.516546   11.093432  
  1    13.591819    7.068774   10.743150  
  1    12.857348    8.040242   12.027436  
  1    12.319479    8.255634   10.354488  
  6    11.058570    6.354207   12.654173  
  1     9.982951    6.571399   12.649742  
  1    11.542997    7.053977   13.335105  
  1    11.210764    5.340628   13.044518  
  8     8.298246    1.347478    7.581721  
  6     7.132067    0.206938    8.125949  
  6     8.002917   -0.864690    8.789974  
  6     7.968567   -1.179115   10.154191  
  6     8.798471   -1.669514    7.962663  
  6     8.722265   -2.235781   10.672509  
  6     9.552622   -2.721691    8.471212  
  6     9.523648   -3.008832    9.837880  
  1     7.329090   -0.617848   10.826989  
  1     8.789307   -1.472264    6.897751  
  1     8.669299   -2.456967   11.736334  
  1    10.150617   -3.331050    7.797414  
  1    10.107100   -3.833321   10.240540  
  6     6.382726    1.083460    9.127872  
  6     7.006264    1.721076   10.209240  
  6     4.990995    1.156753    9.036762  
  6     6.266081    2.421733   11.158674  
  6     4.242375    1.865005    9.979616  
  6     4.876055    2.501657   11.044454  
  1     8.082194    1.625811   10.323990  
  1     4.513870    0.640409    8.208786  
  1     6.770926    2.899128   11.996181  
  1     3.159821    1.909743    9.884148  
  1     4.295247    3.046031   11.785312

38
Ph2CN(p-totyl)    
  7     -5.331834   -4.555083    1.793001 
  6     -5.110301   -5.514875    0.796995 
  6     -5.092225   -6.895575    1.049203 
  1     -5.185189   -7.254551    2.070018 
  6     -4.972069   -7.801904   -0.000210 
  1     -4.966862   -8.867816    0.220500 
  6     -4.852993   -7.375505   -1.327820 
  6     -4.876640   -5.995850   -1.570969 
  1     -4.792184   -5.631453   -2.593190 
  6     -5.025214   -5.080520   -0.535090 
  1     -5.065918   -4.013857   -0.739859 
  6     -4.743098   -8.363430   -2.459930 
  1     -4.329396   -9.318704   -2.119600 
  1     -4.101371   -7.984035   -3.262959 
  1     -5.725590   -8.573775   -2.903972 
  6     -4.676795   -4.485879    2.898271 
  6     -3.469569   -5.305311    3.233338 
  6     -3.415874   -6.046391    4.422064 
  6     -2.372445   -5.338550    2.362466 
  6     -2.296771   -6.820501    4.722912 
  6     -1.247186   -6.097871    2.673271 
  6     -1.208404   -6.845236    3.850923 
  1     -4.259082   -6.022291    5.107839 
  1     -2.402940   -4.763771    1.441253 
  1     -2.273694   -7.400576    5.641939 
  1     -0.399772   -6.107635    1.992709 
  1     -0.332035   -7.442499    4.089190 
  6     -5.144097   -3.488863    3.901058 
  6     -4.296323   -3.001045    4.906484 
  6     -6.457341   -2.996546    3.828444 
  6     -4.749978   -2.045393    5.814280 
  6     -6.910673   -2.049557    4.739045 
  6     -6.057857   -1.569977    5.736584 
  1     -3.273277   -3.359175    4.971065 
  1     -7.107938   -3.373456    3.045409 
  1     -4.077755   -1.671178    6.582168 
  1     -7.932779   -1.684850    4.674913 
  1     -6.413057   -0.829845    6.449247 

113
compound 5       
 92       6.650204   16.809966    4.699887  
 14      10.800925   16.720879    4.253365  
 14       8.828948   13.278501    4.513175  
 14       6.562856   16.533691    0.280039  
 14       2.665749   18.688062    5.108848  
 14       5.155349   18.391011    8.228124  
 14       7.646715   21.138690    3.849132  
  8       7.078392   15.880492    6.433610  
  7       4.647183   15.171072    4.498137  
  7       1.540715   12.345574    4.443685  
  6       9.157773   16.150298    3.508713  
  6       8.459894   14.883959    3.588647  
  6       7.418171   14.937698    2.621940  
  1       6.731837   14.120744    2.420766  
  6       7.446830   16.168476    1.894257  
  6       8.517112   16.901945    2.469144  
  1       8.843693   17.881298    2.136313  
  6      11.432302   18.171594    3.208722  
  1      11.604582   17.863246    2.170589  
  1      12.387642   18.531090    3.611325  
  1      10.744703   19.024189    3.193040  
  6      10.687084   17.283282    6.057422  
  1      10.059549   18.176194    6.168893  
  1      11.686229   17.536435    6.435166  
  1      10.264962   16.506661    6.703841  
  6      12.127287   15.375650    4.128379  
  1      11.925330   14.514099    4.771890  
  1      13.096692   15.792775    4.430602  
  1      12.225823   15.012978    3.098653  
  6      10.107191   12.271292    3.532956  
  1       9.745847   12.078583    2.515144  
  1      10.275836   11.299825    4.015979  
  1      11.075278   12.775168    3.450838  
  6       7.257580   12.218621    4.534686  
  1       6.437461   12.713067    5.064577  
  1       7.463033   11.270402    5.047921  
  1       6.911388   11.973103    3.523578  
  6       9.389380   13.534241    6.294025  
  1      10.378732   13.997592    6.374737  
  1       9.430827   12.572405    6.821283  
  1       8.660683   14.188570    6.788724  
  6       5.761843   14.936767   -0.349120  
  1       6.513166   14.151296   -0.491555  
  1       5.270953   15.108871   -1.315032  
  1       5.003516   14.546440    0.340369  
  6       5.225079   17.870224    0.408529  
  1       4.417193   17.597947    1.097764  
  1       4.771562   18.048793   -0.574878  
  1       5.647543   18.820621    0.754003  
  6       7.841859   17.121070   -0.984555  
  1       8.329911   18.047253   -0.658201  
  1       7.374353   17.317589   -1.957519  
  1       8.624727   16.368003   -1.131188  
  6       4.543080   18.798681    5.241798  
  6       5.420598   18.787866    6.398241  
  6       6.644307   19.374271    5.975773  
  1       7.500707   19.536162    6.623374  
  6       6.572451   19.796367    4.607822  
  6       5.272705   19.416831    4.179430  
  1       4.868370   19.611116    3.189566  
  6       2.159081   18.341690    3.315261  
  1       2.594709   19.060178    2.611757  
  1       1.068026   18.414527    3.221315  
  1       2.448573   17.334676    2.996417  
  6       1.839753   17.377846    6.194240  
  1       2.199169   16.367950    5.968798  
  1       0.757009   17.395150    6.013804  
  1       1.995057   17.559865    7.262384  
  6       1.948133   20.383044    5.564462  
  1       2.204871   20.673523    6.588845  
  1       0.853948   20.382739    5.477830  
  1       2.338289   21.159002    4.895120  
  6       4.668926   16.607709    8.613921  
  1       3.742297   16.293998    8.122404  
  1       4.533890   16.482011    9.696107  
  1       5.482678   15.955573    8.277153  
  6       3.847927   19.564532    8.950567  
  1       4.109632   20.612618    8.761810  
  1       3.780775   19.427380   10.037703  
  1       2.848474   19.391368    8.536402  
  6       6.779772   18.731630    9.137116  
  1       7.582645   18.089732    8.757594  
  1       6.657254   18.513511   10.205592  
  1       7.098582   19.776761    9.047614  
  6       6.691803   22.768566    4.009019  
  1       5.754149   22.736603    3.441286  
  1       7.283698   23.612662    3.632637  
  1       6.437401   22.974442    5.055379  
  6       9.257477   21.309767    4.824570  
  1       9.884763   22.097878    4.390109  
  1       9.847081   20.387127    4.837706  
  1       9.053750   21.589372    5.865114  
  6       8.009273   20.888600    2.008191  
  1       7.085689   20.728756    1.439015  
  1       8.672918   20.039461    1.815440  
  1       8.493177   21.784480    1.599059  
  6       3.894967   14.959934    3.400130  
  1       4.143459   15.554222    2.525401  
  6       2.864305   14.047261    3.328758  
  1       2.318914   13.950826    2.398049  
  6       2.544669   13.256685    4.462512  
  6       3.345277   13.477131    5.610844  
  1       3.190936   12.916103    6.524280  
  6       4.357501   14.414525    5.579589  
  1       4.993263   14.585038    6.442893  
  6       0.756752   12.150140    3.235969  
  1       0.003599   11.383435    3.418913  
  1       1.383554   11.817383    2.398705  
  1       0.238637   13.071282    2.940369  
  6       1.251964   11.555157    5.628998  
  1       2.110176   10.935386    5.918263  
  1       0.411156   10.893238    5.420393  
  1       0.979670   12.193367    6.478935  

14
Me3SiCl 
 14      -0.560091    0.056972    0.321323
  6       0.591773    1.104670    1.369020
  6      -1.607788   -1.094891    1.369020
  6      -1.607788    1.104670   -0.830541
  1       1.234617    1.733735    0.743728
  1       1.234616    0.479377    1.998086
  1       0.011059    1.762993    2.027343
  1      -2.236853   -1.737735    0.743728
  1      -0.982496   -1.737735    1.998085
  1      -2.266111   -0.514177    2.027343
  1      -2.236853    0.479377   -1.473384
  1      -0.982496    1.733735   -1.473385
  1      -2.266111    1.762992   -0.249827
 17       0.658507   -1.161625   -0.897275

127
TS8a   
 92      6.773680   16.245771    5.704589 
 14     10.943087   15.953293    4.336005 
 14      8.810129   12.611994    4.706148 
 14      6.380867   16.206472    1.064777 
 14      2.764152   18.308099    4.931591 
 14      3.897621   18.180624    8.688940 
 14      8.108270   20.303205    5.543553 
  8      7.424749   15.461579    7.474720 
  7      4.803016   14.589805    5.747101 
  7      1.801056   11.664363    5.990346 
  6      9.098657   15.595220    4.071122 
  6      8.341199   14.362997    4.176970 
  6      7.180002   14.532798    3.365528 
  1      6.440238   13.755076    3.198974 
  6      7.182763   15.800794    2.715600 
  6      8.351016   16.449848    3.198812 
  1      8.682944   17.432462    2.879928 
  6     11.348587   17.620248    3.531750 
  1     11.152169   17.606248    2.453255 
  1     12.416869   17.831240    3.667386 
  1     10.795705   18.459782    3.964856 
  6     11.554489   16.005609    6.120319 
  1     11.107137   16.827255    6.689699 
  1     12.641517   16.158863    6.123172 
  1     11.346095   15.078750    6.661220 
  6     11.968506   14.670657    3.390617 
  1     11.913593   13.669328    3.828333 
  1     13.023585   14.973323    3.393175 
  1     11.643399   14.599515    2.346044 
  6      9.533447   11.716256    3.197129 
  1      8.799787   11.680458    2.382551 
  1      9.795580   10.681999    3.455265 
  1     10.433666   12.203539    2.809528 
  6      7.244370   11.643176    5.154549 
  1      6.687196   12.077598    5.989406 
  1      7.518203   10.618660    5.437020 
  1      6.562185   11.571022    4.298698 
  6     10.053349   12.533161    6.124052 
  1     11.061030   12.817812    5.803577 
  1     10.111187   11.507458    6.509269 
  1      9.762621   13.186353    6.951731 
  6      4.791661   15.215277    0.782464 
  1      4.964727   14.143649    0.939569 
  1      4.463167   15.341721   -0.256757 
  1      3.959018   15.524594    1.422539 
  6      6.084783   18.058574    0.840820 
  1      5.330890   18.447365    1.531154 
  1      5.742222   18.268094   -0.180113 
  1      7.009780   18.625518    0.999036 
  6      7.609649   15.662004   -0.271827 
  1      8.561581   16.197374   -0.175112 
  1      7.213467   15.859509   -1.276126 
  1      7.825531   14.589520   -0.199282 
  6      4.492810   18.321430    5.692173 
  6      4.908076   18.260804    7.087115 
  6      6.251183   18.708614    7.126759 
  1      6.838245   18.811379    8.034153 
  6      6.714431   19.070735    5.819119 
  6      5.599404   18.822254    4.956812 
  1      5.594789   19.022107    3.888995 
  6      2.867231   17.913857    3.084347 
  1      3.346020   18.726563    2.527294 
  1      1.857553   17.791058    2.672819 
  1      3.424440   16.995093    2.879870 
  6      1.561872   17.069591    5.707075 
  1      1.921726   16.038972    5.615645 
  1      0.598923   17.133548    5.183869 
  1      1.370514   17.263967    6.766282 
  6      2.028174   20.052260    5.031174 
  1      1.913377   20.411083    6.057874 
  1      1.040735   20.079399    4.552278 
  1      2.674074   20.763352    4.501902 
  6      3.196021   16.478489    9.131333 
  1      2.561030   16.070390    8.338311 
  1      2.584559   16.561365   10.039228 
  1      3.988712   15.752605    9.334204 
  6      2.446410   19.402123    8.640129 
  1      2.788203   20.409157    8.373947 
  1      2.006197   19.458219    9.644416 
  1      1.646857   19.122559    7.948205 
  6      4.985296   18.811593   10.104538 
  1      5.913088   18.248880   10.236294 
  1      4.427832   18.749062   11.047745 
  1      5.245709   19.864937    9.944965 
  6      7.532147   21.967101    6.241586 
  1      6.619564   22.312103    5.741350 
  1      8.302115   22.737525    6.107813 
  1      7.314904   21.892321    7.313546 
  6      9.659630   19.787495    6.492352 
  1     10.451157   20.539122    6.383269 
  1     10.063822   18.829688    6.148887 
  1      9.445936   19.689996    7.563766 
  6      8.465686   20.548536    3.703592 
  1      7.562410   20.871573    3.172448 
  1      8.836831   19.643745    3.212614 
  1      9.222221   21.331539    3.569032 
  6      3.998671   14.305787    4.701707 
  1      4.177556   14.869923    3.792252 
  6      2.998784   13.358207    4.728933 
  1      2.407725   13.202131    3.835032 
  6      2.765837   12.611612    5.913253 
  6      3.611567   12.918643    7.008676 
  1      3.520074   12.403199    7.956548 
  6      4.587680   13.883097    6.879172 
  1      5.252675   14.111221    7.705397 
  6      0.968696   11.372693    4.834724 
  1      0.268209   10.577839    5.091226 
  1      1.570549   11.032528    3.982523 
  1      0.387879   12.250926    4.525542 
  6      1.603564   10.926144    7.227740 
  1      2.499809   10.355871    7.502114 
  1      0.781172   10.222826    7.096364 
  1      1.347785   11.597331    8.056817 
 14      8.117824   14.521314    9.661296 
  6      6.709611   15.560593   10.337502 
  6      7.694542   12.860151    8.881911 
  6      9.754221   15.375634    9.312342 
  1      7.091238   16.252696   11.096498 
  1      5.965048   14.923143   10.828259 
  1      6.237577   16.126637    9.535236 
  1      8.537553   12.169338    8.986810 
  1      6.847149   12.416186    9.418762 
  1      7.443354   12.962899    7.826890 
  1     10.563325   14.639844    9.242829 
  1      9.995673   16.044852   10.146164 
  1      9.708897   15.949105    8.387297 
 17      8.726391   13.657770   11.641802 

127
TS8b
 92       6.970957   16.855643    5.170435 
 14      11.118590   16.569620    3.839269 
 14       9.029555   13.143498    4.120953 
 14       6.518628   16.682183    0.572635 
 14       2.801491   18.757122    4.375966 
 14       4.080573   18.604659    8.099802 
 14       7.995877   21.015902    4.775582 
  8       7.705212   16.177050    6.960165 
  7       5.058743   15.140901    5.284836 
  7       2.139289   12.144511    5.634935 
  6       9.292468   16.164687    3.545898 
  6       8.562186   14.921385    3.669434 
  6       7.381963   15.069196    2.877679 
  1       6.651111   14.279076    2.725308 
  6       7.353518   16.330629    2.218244 
  6       8.518063   17.004609    2.681972 
  1       8.828368   17.991034    2.353081 
  6      11.448165   18.356862    3.307326 
  1      11.223131   18.518728    2.246605 
  1      12.513099   18.579136    3.451327 
  1      10.883307   19.090666    3.890474 
  6      11.727455   16.373980    5.612502 
  1      11.090931   16.914149    6.322318 
  1      12.744664   16.777474    5.696688 
  1      11.758938   15.326257    5.923706 
  6      12.148469   15.493508    2.664054 
  1      11.989943   14.420635    2.811020 
  1      13.218920   15.694921    2.798586 
  1      11.894280   15.723588    1.622194 
  6       9.231392   12.224833    2.471489 
  1       8.313351   12.263966    1.873298 
  1       9.479369   11.168981    2.639831 
  1      10.035099   12.665122    1.869244 
  6       7.610608   12.320474    5.065418 
  1       7.480542   12.762425    6.059046 
  1       7.815363   11.250449    5.197756 
  1       6.657245   12.412367    4.532217 
  6      10.624491   12.860673    5.091782 
  1      11.515515   13.210552    4.561590 
  1      10.736812   11.777423    5.233104 
  1      10.611153   13.321288    6.082149 
  6       4.963631   15.627243    0.335147 
  1       5.175602   14.566128    0.514048 
  1       4.612927   15.718834   -0.700410 
  1       4.132501   15.922593    0.983750 
  6       6.141753   18.514663    0.311992 
  1       5.368939   18.881736    0.993512 
  1       5.791824   18.687874   -0.713282 
  1       7.040191   19.125177    0.460340 
  6       7.749462   16.158997   -0.770669 
  1       8.680146   16.734263   -0.699696 
  1       7.331246   16.317992   -1.772882 
  1       8.009798   15.098020   -0.677869 
  6       4.552695   18.790000    5.082536 
  6       5.020042   18.748819    6.461745 
  6       6.333649   19.286776    6.460279 
  1       6.951242   19.410947    7.343605 
  6       6.728880   19.669499    5.137145 
  6       5.605207   19.347535    4.312016 
  1       5.554971   19.545596    3.245382 
  6       2.832132   18.344315    2.528928 
  1       3.356646   19.111893    1.949802 
  1       1.803910   18.299669    2.148234 
  1       3.306446   17.381842    2.315343 
  6       1.608276   17.539836    5.197308 
  1       2.001624   16.517678    5.201493 
  1       0.667602   17.533572    4.631457 
  1       1.365008   17.812396    6.228574 
  6       2.076284   20.504896    4.491829 
  1       2.025265   20.874234    5.520499 
  1       1.061793   20.529146    4.073255 
  1       2.690870   21.209288    3.918374 
  6       3.287517   16.923298    8.467009 
  1       2.643049   16.578114    7.653279 
  1       2.667658   17.011331    9.369043 
  1       4.031102   16.144022    8.656500 
  6       2.694369   19.899553    8.161164 
  1       3.077379   20.897281    7.916588 
  1       2.286013   19.941254    9.179457 
  1       1.862449   19.682965    7.483683 
  6       5.261193   19.064318    9.503821 
  1       6.194754   18.494103    9.494476 
  1       4.771834   18.889094   10.470274 
  1       5.521791   20.128445    9.455390 
  6       7.152648   22.667665    5.166943 
  1       6.266165   22.820380    4.539933 
  1       7.835884   23.509301    4.995764 
  1       6.829294   22.704547    6.213826 
  6       9.508558   20.864681    5.895878 
  1      10.235334   21.652673    5.661783 
  1      10.020772   19.900955    5.810492 
  1       9.222881   20.981835    6.947585 
  6       8.487203   21.056698    2.949082 
  1       7.602616   21.068419    2.301184 
  1       9.110599   20.207013    2.654650 
  1       9.058022   21.970117    2.739824 
  6       4.190464   14.873908    4.288010 
  1       4.294710   15.475487    3.391005 
  6       3.216934   13.900545    4.349731 
  1       2.567453   13.761038    3.494530 
  6       3.082991   13.110085    5.520949 
  6       4.002780   13.392636    6.561050 
  1       3.991266   12.840196    7.492350 
  6       4.946162   14.384608    6.398755 
  1       5.665688   14.597476    7.182650 
  6       1.222635   11.884782    4.537227 
  1       0.553609   11.070525    4.816106 
  1       1.759796   11.585710    3.628331 
  1       0.609311   12.765550    4.307811 
  6       2.036644   11.369919    6.861077 
  1       2.956328   10.804321    7.056528 
  1       1.215563   10.659045    6.766909 
  1       1.831549   12.014094    7.725182 
 14       8.611759   15.977449    9.024057 
  6       9.576340   14.557403    8.241403 
  6       6.818051   15.658572    9.543270 
  6       9.449627   15.984975   10.763292 
  1      10.561564   14.912553    7.919869 
  1       9.058034   14.144688    7.376496 
  1       9.742784   13.772524    8.990808 
  1       6.109387   16.222766    8.939779 
  1       6.611447   14.589033    9.396618 
  1       6.655737   15.885504   10.602857 
  1       9.072404   16.792880   11.403297 
  1      10.539929   16.097695   10.700987 
  1       9.245808   15.034241   11.279272 
 17       9.234624   18.006083    8.583355 

127
INT8   
 92        0.481417    0.321509    0.177782 
 14        4.579903   -0.622970   -1.080981 
 14        2.007603   -3.671695   -1.198123 
 14        0.092051    0.492540   -4.343335 
 14       -3.906108    1.643942   -0.551630 
 14       -2.417334    1.860866    3.101129 
 14        0.976646    4.494706   -0.646177 
  8        0.708776   -0.688981    2.151999 
  7       -1.494376   -1.505833    0.229320 
  7       -4.481577   -4.469430    0.365818 
  6        2.715087   -0.693685   -1.433624 
  6        1.793217   -1.805441   -1.434707 
  6        0.654195   -1.381829   -2.185553 
  1       -0.181627   -2.028811   -2.429365 
  6        0.828359   -0.062921   -2.696962 
  6        2.091582    0.354977   -2.177080 
  1        2.556911    1.312343   -2.382181 
  6        5.235582    1.100310   -1.492565 
  1        5.021074    1.386304   -2.528968 
  1        6.325950    1.112415   -1.367547 
  1        4.810030    1.855430   -0.825228 
  6        5.113076   -1.068314    0.673129 
  1        4.622917   -0.405184    1.392219 
  1        6.198508   -0.935906    0.769652 
  1        4.880681   -2.103987    0.936393 
  6        5.420803   -1.802866   -2.311054 
  1        5.125135   -2.849168   -2.183802 
  1        6.510952   -1.750366   -2.192461 
  1        5.185093   -1.515141   -3.342880 
  6        2.334796   -4.379676   -2.928565 
  1        1.500621   -4.161312   -3.606245 
  1        2.458163   -5.469573   -2.888322 
  1        3.240994   -3.955398   -3.375661 
  6        0.408779   -4.453366   -0.559332 
  1        0.216782   -4.178778    0.482954 
  1        0.491902   -5.546809   -0.607526 
  1       -0.469638   -4.162327   -1.145896 
  6        3.395922   -4.259684   -0.061606 
  1        4.391012   -3.948791   -0.392151 
  1        3.382862   -5.357720   -0.056304 
  1        3.257788   -3.924730    0.970214 
  6       -1.367742   -0.618575   -4.807512 
  1       -1.076832   -1.675255   -4.825923 
  1       -1.721347   -0.358438   -5.813108 
  1       -2.218624   -0.508811   -4.126972 
  6       -0.434265    2.303977   -4.497219 
  1       -1.401210    2.514370   -4.028988 
  1       -0.530513    2.552187   -5.561959 
  1        0.304718    2.989377   -4.068782 
  6        1.467243    0.214808   -5.616517 
  1        2.327704    0.864110   -5.415746 
  1        1.114398    0.430085   -6.633100 
  1        1.823219   -0.821675   -5.592857 
  6       -2.119898    1.819427    0.047906 
  6       -1.613234    2.012672    1.394847 
  6       -0.404780    2.750653    1.269227 
  1        0.216380    3.065141    2.099651 
  6       -0.123010    3.056067   -0.099455 
  6       -1.186720    2.450860   -0.827530 
  1       -1.310685    2.527471   -1.901564 
  6       -4.014476    1.073146   -2.355825 
  1       -3.279459    1.563750   -3.002049 
  1       -5.008073    1.331071   -2.744490 
  1       -3.897411   -0.009306   -2.467204 
  6       -5.039005    0.515024    0.456375 
  1       -4.639041   -0.499287    0.553499 
  1       -6.004721    0.444294   -0.061283 
  1       -5.237300    0.903312    1.459831 
  6       -4.631133    3.396203   -0.528035 
  1       -4.576832    3.854304    0.464777 
  1       -5.683733    3.385756   -0.839082 
  1       -4.083084    4.046288   -1.220483 
  6       -3.095762    0.156103    3.551367 
  1       -3.812386   -0.228474    2.821017 
  1       -3.605941    0.217184    4.521614 
  1       -2.289476   -0.575575    3.646753 
  6       -3.829992    3.119898    3.244439 
  1       -3.486785    4.125830    2.975341 
  1       -4.186532    3.156248    4.282107 
  1       -4.689682    2.879086    2.610491 
  6       -1.135523    2.345266    4.403232 
  1       -0.233417    1.728818    4.338805 
  1       -1.559193    2.214870    5.406989 
  1       -0.833474    3.394693    4.308761 
  6       -0.175412    5.705715   -1.544636 
  1       -0.597658    5.260504   -2.453741 
  1        0.368024    6.612062   -1.840712 
  1       -1.011467    6.008675   -0.903374 
  6        1.668332    5.335245    0.896205 
  1        2.261461    6.214403    0.614746 
  1        2.318056    4.652381    1.454004 
  1        0.868245    5.672658    1.565648 
  6        2.404574    4.095037   -1.814745 
  1        2.066998    3.637688   -2.751306 
  1        3.123318    3.422227   -1.338470 
  1        2.928584    5.024082   -2.074371 
  6       -2.301736   -1.758963   -0.817680 
  1       -2.138284   -1.155332   -1.703310 
  6       -3.293268   -2.719206   -0.830452 
  1       -3.884131   -2.845323   -1.729673 
  6       -3.521227   -3.510531    0.323498 
  6       -2.679737   -3.232476    1.426640 
  1       -2.769633   -3.778134    2.358110 
  6       -1.709409   -2.254315    1.327610 
  1       -1.044911   -2.041811    2.157120 
  6       -5.312359   -4.722137   -0.798439 
  1       -6.005632   -5.533095   -0.573503 
  1       -4.709492   -5.022844   -1.664990 
  1       -5.901882   -3.837941   -1.073981 
  6       -4.679895   -5.244016    1.578602 
  1       -3.781548   -5.817174    1.841609 
  1       -5.497328   -5.948676    1.423353 
  1       -4.943133   -4.600204    2.427553 
 14        1.409444   -1.123450    3.596031 
  6        2.474228   -2.667865    3.372919 
  6        0.083925   -1.574126    4.875881 
  6        2.490722    0.227567    4.343490 
  1        3.325168   -2.468300    2.713441 
  1        1.897905   -3.497195    2.945446 
  1        2.874388   -3.003584    4.338252 
  1       -0.583863   -2.372609    4.528822 
  1        0.573910   -1.938126    5.788713 
  1       -0.535880   -0.716823    5.159541 
  1        1.937210    1.155460    4.523603 
  1        3.325040    0.475632    3.680717 
  1        2.897570   -0.113228    5.305004 
 17        2.728323    1.679141    1.106058 

108
compound 8   
 92        5.609093   10.487666   13.491877
 17        3.122307   10.768853   14.541157
 14        4.840320    6.368426   12.811983
 14        4.257013    7.683166   16.519889
 14        9.569120    8.742471   14.832776
 14        3.912276   14.476703   13.553021
 14        6.384806   13.520713   16.522913
 14        8.750281   12.275192   11.348876
 14        4.343681   10.222126    9.900701
  8        5.045343   10.111772   11.409286
  6        5.757904    7.660687   13.851529
  6        5.532771    8.156352   15.194937
  6        6.715924    8.855750   15.573872
  1        6.875738    9.306001   16.550159
  6        7.701349    8.800883   14.538082
  6        7.070030    8.077391   13.479323
  1        7.548062    7.822409   12.538725
  6        5.926461    5.975300   11.313715
  1        6.156499    6.863378   10.716337
  1        5.409589    5.262591   10.658944
  1        6.873155    5.513475   11.618615
  6        4.680340    4.754378   13.791127
  1        5.657735    4.418529   14.157272
  1        4.282293    3.968711   13.136005
  1        4.009808    4.834152   14.652498
  6        3.135023    6.913207   12.218055
  1        2.466220    7.168840   13.045164
  1        2.662375    6.111024   11.637190
  1        3.216177    7.794139   11.575153
  6        2.521429    7.306179   15.884116
  1        2.112792    8.154152   15.325513
  1        1.865717    7.123547   16.745348
  1        2.478094    6.416720   15.248205
  6        4.945292    6.154081   17.406992
  1        5.085951    5.305420   16.729328
  1        4.262048    5.836871   18.205246
  1        5.915879    6.375440   17.867151
  6        4.129126    9.061406   17.803513
  1        5.098765    9.304952   18.253844
  1        3.464638    8.743490   18.616791
  1        3.709702    9.971363   17.363798
  6       10.509879    8.496346   13.213484
  1       10.133221    7.629142   12.658480
  1       11.567049    8.305268   13.436667
  1       10.466599    9.365867   12.551271
  6       10.293169   10.202123   15.787725
  1       10.284015   11.143315   15.229166
  1       11.339845    9.978497   16.031023
  1        9.769315   10.367615   16.735262
  6        9.835079    7.196718   15.894894
  1        9.329494    7.286536   16.863544
  1       10.902833    7.032406   16.087023
  1        9.440441    6.303151   15.397432
  6        5.457401   13.374801   13.630677
  6        6.364177   13.000144   14.699853
  6        7.520900   12.445406   14.075381
  1        8.400595   12.105820   14.609918
  6        7.391828   12.461963   12.649855
  6        6.106174   13.034771   12.412106
  1        5.691511   13.212090   11.426230
  6        2.799624   13.888524   12.144938
  1        3.314481   13.868984   11.177948
  1        1.940245   14.563199   12.043382
  1        2.414802   12.884256   12.351568
  6        4.526053   16.221165   13.133766
  1        5.192231   16.619119   13.907408
  1        3.681808   16.914347   13.028799
  1        5.080674   16.223424   12.187811
  6        2.857285   14.553798   15.114658
  1        2.480797   13.562692   15.387046
  1        1.989979   15.195342   14.910557
  1        3.379263   14.978083   15.977734
  6        6.436447   15.412110   16.597393
  1        7.280632   15.800412   16.015328
  1        6.563982   15.744544   17.635452
  1        5.524281   15.877719   16.210754
  6        4.953925   12.867352   17.565149
  1        3.980950   12.978064   17.080459
  1        4.919159   13.401632   18.523254
  1        5.091743   11.804182   17.787208
  6        7.980263   12.887242   17.316799
  1        8.028028   11.792684   17.321022
  1        8.020068   13.219417   18.361836
  1        8.879779   13.263742   16.817173
  6       10.427339   12.473651   12.197437
  1       10.497102   13.446021   12.699146
  1       11.235322   12.421952   11.457150
  1       10.618934   11.697430   12.945630
  6        8.539265   13.686238   10.108795
  1        7.575923   13.636156    9.588943
  1        9.328191   13.651174    9.347096
  1        8.598356   14.659916   10.608969
  6        8.684174   10.631531   10.416002
  1        8.753771    9.768482   11.086781
  1        9.512596   10.564508    9.699627
  1        7.747972   10.534888    9.856636
  6        4.923964   11.760858    8.965663
  1        4.611174   12.689589    9.455816
  1        4.481938   11.762086    7.960776
  1        6.012364   11.791578    8.843086
  6        2.465267   10.319958   10.049413
  1        2.041601    9.460184   10.579602
  1        2.009879   10.353743    9.051156
  1        2.156055   11.223748   10.585928
  6        4.811280    8.724685    8.849626
  1        5.899181    8.610197    8.771842
  1        4.418160    8.843131    7.831631
  1        4.404404    7.791811    9.254360

19
DMAP  
  7       10.677584    4.119574    6.630946 
  7       13.548695    4.052009    9.729144 
  6       10.378385    3.739019    7.879752 
  1        9.343339    3.443050    8.052362 
  6       11.272850    3.698966    8.939686 
  1       10.923026    3.377133    9.914015 
  6       12.617899    4.078686    8.726893 
  6       12.939817    4.486243    7.412016 
  1       13.942271    4.803080    7.147467 
  6       11.952239    4.482670    6.437369 
  1       12.209153    4.797431    5.425637 
  6       14.902288    4.500300    9.471144 
  1       15.379904    3.903564    8.682759 
  1       15.496216    4.389513   10.379695 
  1       14.936262    5.556834    9.169070 
  6       13.154623    3.677386   11.072137 
  1       12.407789    4.367343   11.490474 
  1       14.031487    3.694414   11.721217 
  1       12.736209    2.662563   11.099869 

94
INT8a 
 92        7.115675   17.303146    4.805345
 14       11.169998   16.899828    3.952114
 14        8.925095   13.687790    4.702679
 14        6.561350   16.757752    0.393327
 14        3.011120   18.666423    4.813469
 14        5.105639   18.498551    8.235102
 14        7.987446   21.528016    4.223230
  8        7.356224   16.240995    6.485173
  6        9.416714   16.436865    3.406920
  6        8.638294   15.239207    3.652727
  6        7.510599   15.312950    2.786242
  1        6.748074   14.541997    2.707363
  6        7.563874   16.482853    1.960458
  6        8.738417   17.164311    2.370513
  1        9.106061   18.085205    1.928124
  6       11.758998   18.332277    2.861788
  1       11.777317   18.046305    1.803551
  1       12.780090   18.616330    3.145436
  1       11.135560   19.229045    2.955431
  6       11.288261   17.447714    5.762298
  1       10.793050   18.411932    5.932368
  1       12.341230   17.576583    6.044115
  1       10.845270   16.719516    6.449285
  6       12.355270   15.455821    3.657403
  1       12.140334   14.593744    4.296418
  1       13.386439   15.770873    3.861617
  1       12.307855   15.120122    2.614858
  6        9.852577   12.420502    3.636458
  1        9.287174   12.188845    2.725522
  1        9.993489   11.482667    4.189104
  1       10.841158   12.778987    3.329201
  6        7.241087   12.948342    5.145749
  1        6.696944   13.642632    5.795428
  1        7.378442   12.009535    5.696994
  1        6.623289   12.721898    4.268673
  6        9.853788   13.988183    6.315098
  1       10.881606   14.337837    6.175791
  1        9.899219   13.052332    6.886941
  1        9.299979   14.727570    6.904318
  6        5.038352   15.635614    0.411509
  1        5.322549   14.579284    0.487344
  1        4.469684   15.755161   -0.518842
  1        4.356739   15.859377    1.240400
  6        6.036731   18.561487    0.183346
  1        5.326466   18.872615    0.957227
  1        5.551323   18.707143   -0.789641
  1        6.898557   19.237476    0.226033
  6        7.646170   16.274728   -1.080808
  1        8.545910   16.899271   -1.133058
  1        7.102457   16.389808   -2.026904
  1        7.972425   15.230891   -1.004158
  6        4.823026   19.028000    5.212603
  6        5.550341   19.031524    6.469605
  6        6.765252   19.723275    6.223427
  1        7.523521   19.913921    6.977241
  6        6.832030   20.189817    4.867897
  6        5.621682   19.748600    4.269701
  1        5.330835   19.949560    3.242572
  6        2.831382   18.386588    2.948769
  1        3.168252   19.252057    2.366786
  1        1.774752   18.223336    2.702485
  1        3.385180   17.508868    2.595565
  6        2.297006   17.150614    5.689716
  1        2.889265   16.244158    5.516314
  1        1.285645   16.959644    5.308833
  1        2.216037   17.293322    6.771886
  6        1.976732   20.188440    5.256081
  1        2.046432   20.437107    6.320230
  1        0.918861   20.023257    5.015745
  1        2.316925   21.063311    4.689312
  6        4.765531   16.657689    8.470589
  1        3.900738   16.295304    7.905735
  1        4.575425   16.454733    9.532664
  1        5.648686   16.092341    8.153337
  6        3.607772   19.502723    8.824834
  1        3.771475   20.578527    8.689954
  1        3.430586   19.322279    9.892849
  1        2.688389   19.235041    8.291981
  6        6.573456   18.947150    9.342273
  1        7.475994   18.401405    9.043558
  1        6.349294   18.669202   10.379732
  1        6.796251   20.020541    9.329379
  6        7.204651   23.207557    4.607290
  1        6.232216   23.312539    4.112053
  1        7.847156   24.028824    4.265724
  1        7.043555   23.331356    5.684552
  6        9.661079   21.431819    5.098519
  1       10.301150   22.265105    4.783207
  1       10.199123   20.504569    4.871714
  1        9.552516   21.498638    6.187674
  6        8.229273   21.393415    2.353354
  1        7.271470   21.422301    1.820782
  1        8.742646   20.468310    2.068415
  1        8.833310   22.233056    1.987837

108
TS8c
 92      7.264436   16.594352    5.960222 
 14     10.449644   13.801921    5.406709 
 14      6.792075   12.555945    4.487504 
 14      8.060105   17.396127    1.644688 
 14      2.901499   17.127699    4.978854 
 14      4.277861   16.714373    8.711783 
 14      7.226598   20.833001    5.818529 
  8      8.595797   16.761050    7.486870 
  6      8.964421   14.695046    4.631749 
  6      7.618776   14.251251    4.303552 
  6      7.075804   15.216017    3.401538 
  1      6.096879   15.140584    2.936421 
  6      8.005095   16.267123    3.159040 
  6      9.154132   15.925558    3.947962 
  1     10.079495   16.493663    3.956147 
  6     11.985958   14.852870    5.070402 
  1     12.161485   14.970427    3.994494 
  1     12.865862   14.353658    5.495213 
  1     11.931481   15.849588    5.519131 
  6     10.295960   13.501656    7.262024 
  1     10.102640   14.444374    7.782377 
  1     11.230231   13.079436    7.653075 
  1      9.489453   12.805161    7.514017 
  6     10.745943   12.154756    4.517650 
  1      9.971320   11.406399    4.712090 
  1     11.700889   11.730087    4.853409 
  1     10.811073   12.298956    3.432732 
  6      7.299436   11.474728    3.020589 
  1      6.984038   11.935038    2.076703 
  1      6.822947   10.488605    3.088174 
  1      8.382146   11.323130    2.969463 
  6      4.913282   12.761786    4.418704 
  1      4.527194   13.243112    5.324334 
  1      4.438776   11.774824    4.352563 
  1      4.578057   13.343348    3.552417 
  6      7.178886   11.664641    6.109708 
  1      8.233516   11.393887    6.214003 
  1      6.599313   10.733214    6.146114 
  1      6.895422   12.254977    6.989230 
  6      7.823836   16.281797    0.134394 
  1      8.584199   15.492980    0.102575 
  1      7.897626   16.860395   -0.794804 
  1      6.840997   15.795700    0.146870 
  6      6.729082   18.735607    1.597738 
  1      5.721866   18.316000    1.697544 
  1      6.772183   19.265478    0.637923 
  1      6.872021   19.478142    2.389636 
  6      9.764142   18.207866    1.559048 
  1      9.977730   18.833831    2.433193 
  1      9.830338   18.850072    0.672303 
  1     10.559429   17.457326    1.483567 
  6      4.511680   17.667895    5.811374 
  6      4.920828   17.665010    7.211853 
  6      5.946064   18.639649    7.344925 
  1      6.440503   18.883608    8.277450 
  6      6.250465   19.233455    6.084489 
  6      5.343285   18.615012    5.159909 
  1      5.268309   18.878441    4.110171 
  6      3.138734   17.123838    3.101183 
  1      3.388840   18.118678    2.715605 
  1      2.207727   16.811229    2.612219 
  1      3.926094   16.430147    2.784140 
  6      2.236491   15.427328    5.468308 
  1      2.859489   14.613690    5.084580 
  1      1.238459   15.305278    5.028004 
  1      2.130996   15.293826    6.548960 
  6      1.590263   18.425868    5.403024 
  1      1.400691   18.476962    6.480914 
  1      0.639689   18.195505    4.905545 
  1      1.908955   19.422500    5.076010 
  6      4.619892   14.866341    8.451750 
  1      4.100123   14.456968    7.578512 
  1      4.307493   14.277724    9.323224 
  1      5.697717   14.685678    8.330087 
  6      2.442072   17.017653    9.043094 
  1      2.260265   18.085854    9.211682 
  1      2.136234   16.482943    9.951229 
  1      1.785601   16.692463    8.230408 
  6      5.236812   17.282714   10.234231 
  1      6.316066   17.132857   10.121769 
  1      4.913034   16.712655   11.113727 
  1      5.063152   18.343944   10.447637 
  6      7.235695   21.804684    7.437107 
  1      6.214850   22.004181    7.783022 
  1      7.735030   22.770546    7.290650 
  1      7.766032   21.278150    8.237738 
  6      9.011081   20.538187    5.260561 
  1      9.536669   21.496402    5.162452 
  1      9.059299   20.041870    4.283815 
  1      9.571150   19.931215    5.981893 
  6      6.327705   21.857205    4.507201 
  1      5.297835   22.069675    4.817257 
  1      6.284828   21.356599    3.533408 
  1      6.837665   22.817385    4.360291 
 14     10.038943   17.251080    9.453356 
  6      9.146671   18.908639    9.471962 
  6      9.180730   15.732347   10.170691 
  6     11.435376   17.108078    8.200948 
  1      9.868515   19.714535    9.643503 
  1      8.410312   18.946645   10.283229 
  1      8.637498   19.074434    8.521462 
  1      9.923856   14.961821   10.404809 
  1      8.698740   16.010408   11.115306 
  1      8.433899   15.315525    9.494052 
  1     12.039797   16.213562    8.387091 
  1     12.096413   17.976602    8.299253 
  1     11.036830   17.065127    7.186288 
 17     11.325270   17.607226   11.238296 

108
TS8d
 92       7.471797   16.456629    4.625217 
 14      11.547803   15.859154    4.429558 
 14       9.390976   12.601950    3.678055 
 14       7.452407   16.756063    0.298283 
 14       4.353476   19.181322    5.931076 
 14       7.492320   18.462367    8.343999 
 14       9.067908   20.705587    3.359372 
  8       6.925662   15.152987    6.089566 
  6       9.937244   15.609087    3.465670 
  6       9.099712   14.428999    3.307943 
  6       8.111319   14.767446    2.349921 
  1       7.342486   14.087498    1.998266 
  6       8.308762   16.091495    1.839950 
  6       9.443852   16.582161    2.537961 
  1       9.878763   17.564045    2.400088 
  6      12.191687   17.602434    4.078401 
  1      12.476639   17.725954    3.027102 
  1      13.083376   17.796730    4.687163 
  1      11.451514   18.372491    4.321399 
  6      11.314955   15.688404    6.299627 
  1      10.720561   16.513709    6.708082 
  1      12.290387   15.716373    6.802199 
  1      10.822221   14.751954    6.580645 
  6      12.900316   14.648719    3.895211 
  1      12.715642   13.631356    4.254691 
  1      13.861741   14.973616    4.313358 
  1      13.004752   14.611099    2.805047 
  6      10.744155   11.940329    2.524839 
  1      10.481987   12.136123    1.478125 
  1      10.835487   10.852888    2.646322 
  1      11.728399   12.379870    2.709110 
  6       7.831310   11.644539    3.172683 
  1       6.895311   12.127725    3.467811 
  1       7.842145   10.639781    3.612749 
  1       7.807947   11.521936    2.082973 
  6       9.886234   12.220009    5.462749 
  1      10.915154   12.537083    5.668119 
  1       9.839465   11.138270    5.640740 
  1       9.231150   12.710588    6.189280 
  6       6.363418   15.382382   -0.409028 
  1       6.952427   14.492964   -0.661176 
  1       5.868818   15.724845   -1.326346 
  1       5.579041   15.078014    0.294035 
  6       6.358834   18.269220    0.617032 
  1       5.507772   18.024014    1.264250 
  1       5.951058   18.643669   -0.330527 
  1       6.913917   19.089093    1.085590 
  6       8.778008   17.212008   -0.973115 
  1       9.452350   17.992461   -0.602521 
  1       8.321828   17.578861   -1.901020 
  1       9.391662   16.338237   -1.222130 
  6       6.184762   18.823751    5.603498 
  6       7.332046   18.621287    6.462280 
  6       8.481965   18.957104    5.678333 
  1       9.497285   18.963324    6.064759 
  6       8.106121   19.443653    4.386923 
  6       6.696653   19.304198    4.350576 
  1       6.070407   19.613412    3.518027 
  6       3.299629   18.559221    4.486193 
  1       3.673008   18.916124    3.518741 
  1       2.272312   18.930155    4.593416 
  1       3.255016   17.465397    4.445135 
  6       3.621498   18.506475    7.534214 
  1       3.701388   17.419941    7.614270 
  1       2.554419   18.763985    7.557155 
  1       4.080471   18.948016    8.424290 
  6       4.185792   21.069976    5.988751 
  1       4.801340   21.503535    6.785672 
  1       3.144163   21.362553    6.172837 
  1       4.500388   21.526734    5.042971 
  6       6.608002   16.991790    9.125354 
  1       5.521038   17.114414    9.144243 
  1       6.945955   16.869239   10.162422 
  1       6.840031   16.076000    8.570898 
  6       6.887958   20.083460    9.120997 
  1       7.482213   20.930320    8.757069 
  1       6.993001   20.045998   10.212877 
  1       5.837768   20.297088    8.895803 
  6       9.325054   18.304312    8.794587 
  1       9.757533   17.354003    8.463251 
  1       9.421182   18.337252    9.887447 
  1       9.935552   19.119788    8.390434 
  6       7.812477   21.995193    2.770265 
  1       7.091946   21.574096    2.058729 
  1       8.327293   22.820924    2.263290 
  1       7.246697   22.414922    3.609704 
  6      10.305748   21.544774    4.519245 
  1      10.818163   22.364308    4.000186 
  1      11.076039   20.850689    4.875449 
  1       9.801563   21.964823    5.397113 
  6      10.014652   20.129081    1.824952 
  1       9.379614   19.582814    1.120048 
  1      10.880684   19.504147    2.065468 
  1      10.390885   21.018515    1.302761 
 14       4.863425   13.745368    5.834177 
  6       4.091050   14.741896    7.213508 
  6       6.166935   12.496727    6.349104 
  6       3.452756   12.685166    5.119228 
  1       3.254077   15.341252    6.841363 
  1       4.817515   15.383568    7.710045 
  1       3.686847   14.030057    7.946378 
  1       6.957742   12.381015    5.609316 
  1       6.638404   12.842590    7.271967 
  1       5.692567   11.519607    6.507421 
  1       3.783746   12.090140    4.259203 
  1       2.590500   13.282243    4.801822 
  1       3.110790   11.981809    5.891127 
 17       4.930780   15.015661    3.974302 

109
compound 10
 92     10.349549    5.691226    4.920044
 14     11.195026    9.761656    5.492591
 14     11.817827    8.350778    1.851899
 14      6.463594    7.404226    3.496966
 14     12.123153    1.780518    4.753128
 14      9.647816    2.732928    1.802175
 14      7.264326    3.894106    6.975269
 14     11.695825    5.906925    8.399174
  8     10.982970    5.967331    6.864869
  7     12.523522    5.441616    4.124362
  6     10.287812    8.433495    4.490210
  6     10.520923    7.905366    3.165278
  6      9.328134    7.221135    2.788525
  1      9.179635    6.736269    1.826731
  6      8.327745    7.325771    3.800712
  6      8.961464    8.050481    4.851924
  1      8.475804    8.338017    5.779988
  6     10.091204   10.225386    6.959502
  1      9.157764   10.688833    6.618195
  1     10.607607   10.957940    7.592512
  1      9.833369    9.369619    7.591545
  6     12.893493    9.244264    6.131067
  1     12.798501    8.438668    6.864149
  1     13.388805   10.091041    6.622749
  1     13.549714    8.884722    5.333181
  6     11.361640   11.338951    4.456581
  1     12.043488   11.234964    3.607164
  1     11.744872   12.150003    5.089331
  1     10.386630   11.654308    4.066528
  6     13.542476    8.765896    2.494517
  1     13.571232    9.646259    3.143214
  1     14.187536    8.976454    1.631433
  1     13.979155    7.919738    3.034962
  6     11.125006    9.841566    0.904509
  1     10.163057    9.592168    0.440513
  1     11.815024   10.137801    0.104095
  1     10.965461   10.712076    1.549222
  6     11.995898    6.944150    0.607594
  1     12.425318    6.052089    1.072904
  1     12.667959    7.256361   -0.201630
  1     11.038509    6.672404    0.148116
  6      6.215640    8.940938    2.417005
  1      6.615869    9.836603    2.906145
  1      5.150477    9.112560    2.216898
  1      6.725716    8.835529    1.452191
  6      5.708392    5.948336    2.559018
  1      6.218493    5.767328    1.607004
  1      4.663089    6.189112    2.325868
  1      5.706789    5.010361    3.123088
  6      5.522513    7.679303    5.112543
  1      5.550492    6.813496    5.780664
  1      4.468889    7.884801    4.885243
  1      5.910546    8.544381    5.663061
  6     10.572266    2.875224    4.682485
  6      9.666051    3.262999    3.622609
  6      8.497213    3.783927    4.252282
  1      7.617341    4.127444    3.721424
  6      8.622227    3.736245    5.672842
  6      9.912294    3.175598    5.904027
  1     10.326456    2.980891    6.887313
  6     11.512577    0.031787    5.162339
  1     10.966409    0.021842    6.113293
  1     12.358426   -0.661239    5.255018
  1     10.839596   -0.361236    4.392321
  6     13.184534    1.710332    3.195460
  1     12.662654    1.303089    2.324248
  1     14.041738    1.054936    3.398327
  1     13.580754    2.697849    2.937565
  6     13.240851    2.345018    6.167697
  1     13.667158    3.330649    5.955189
  1     14.072002    1.637859    6.283360
  1     12.717538    2.392195    7.129052
  6      9.565617    0.840840    1.757941
  1     10.480687    0.370108    2.131655
  1      9.413469    0.495999    0.727183
  1      8.729375    0.470753    2.362735
  6      8.067286    3.375706    0.986733
  1      7.159475    3.018197    1.485057
  1      8.031903    3.027691   -0.053348
  1      8.033430    4.470529    0.965772
  6     11.094920    3.328050    0.745590
  1     10.926131    4.352784    0.402004
  1     11.185380    2.693871   -0.145671
  1     12.054141    3.308815    1.268506
  6      7.317795    5.528071    7.929435
  1      8.243403    5.617649    8.507993
  1      6.478384    5.586371    8.633820
  1      7.256636    6.400197    7.269289
  6      5.584592    3.694615    6.133197
  1      5.382955    4.480169    5.397624
  1      4.780273    3.728093    6.878514
  1      5.521160    2.729342    5.617208
  6      7.486701    2.473287    8.202686
  1      7.423620    1.504254    7.694029
  1      6.703936    2.501283    8.971012
  1      8.454262    2.517286    8.715274
  6     11.170000    7.420238    9.389117
  1     11.545456    8.353051    8.956726
  1     11.565053    7.346379   10.410411
  1     10.078681    7.496360    9.462436
  6     13.567057    5.842844    8.227970
  1     13.886390    4.919605    7.733282
  1     14.031902    5.867681    9.221974
  1     13.966626    6.682333    7.650017
  6     11.119879    4.373453    9.332625
  1     10.030307    4.329967    9.434984
  1     11.543782    4.392900   10.345014
  1     11.456737    3.445012    8.859469
  6     13.686760    5.392811    3.912412

109
compound 10'
 92      10.305466    5.708520    4.952047 
 14      11.202306    9.762487    5.488446 
 14      11.826753    8.334767    1.857556 
 14       6.456208    7.420828    3.488006 
 14      12.133869    1.807301    4.749814 
 14       9.642196    2.741731    1.799938 
 14       7.257767    3.860054    6.978983 
 14      11.690054    5.915001    8.419867 
  8      10.980004    5.976820    6.881455 
  6      12.594347    5.427827    4.052276 
  6      10.284375    8.438821    4.488452 
  6      10.524964    7.894094    3.170606 
  6       9.326964    7.219444    2.790572 
  1       9.182340    6.725794    1.832816 
  6       8.320368    7.342381    3.793307 
  6       8.951903    8.072890    4.842991 
  1       8.461029    8.373248    5.764387 
  6      10.099608   10.241754    6.951297 
  1       9.172470   10.716301    6.608219 
  1      10.623784   10.968436    7.584732 
  1       9.830414    9.389648    7.583776 
  6      12.892242    9.227334    6.135090 
  1      12.780116    8.473496    6.919042 
  1      13.423208   10.084891    6.567203 
  1      13.524645    8.795569    5.353902 
  6      11.388498   11.333729    4.447455 
  1      12.074870   11.220539    3.602995 
  1      11.774983   12.143214    5.080230 
  1      10.418834   11.656545    4.050292 
  6      13.552343    8.734551    2.504726 
  1      13.588083    9.607506    3.163009 
  1      14.198959    8.949303    1.643790 
  1      13.977845    7.876022    3.034002 
  6      11.137854    9.833004    0.917970 
  1      10.175796    9.587964    0.451759 
  1      11.829457   10.129965    0.119136 
  1      10.980238   10.701929    1.565161 
  6      11.993912    6.935230    0.604883 
  1      12.427007    6.042487    1.064951 
  1      12.662016    7.252510   -0.205750 
  1      11.034036    6.667006    0.148464 
  6       6.208027    8.956483    2.407155 
  1       6.608315    9.852699    2.895210 
  1       5.142858    9.127856    2.206972 
  1       6.717950    8.849892    1.442392 
  6       5.704034    5.961428    2.554017 
  1       6.217110    5.776111    1.604511 
  1       4.659241    6.200336    2.316903 
  1       5.701646    5.026465    3.123106 
  6       5.519346    7.694616    5.106171 
  1       5.558260    6.830974    5.776809 
  1       4.462829    7.890090    4.883804 
  1       5.902591    8.564733    5.652083 
  6      10.577179    2.896917    4.676502 
  6       9.661871    3.274420    3.620356 
  6       8.488890    3.778621    4.253776 
  1       7.602661    4.111752    3.726574 
  6       8.617106    3.726361    5.674825 
  6       9.915202    3.183608    5.901186 
  1      10.333103    2.989301    6.883130 
  6      11.521575    0.067169    5.194230 
  1      10.976573    0.074659    6.145868 
  1      12.366705   -0.625173    5.297894 
  1      10.847223   -0.339037    4.432069 
  6      13.183246    1.706829    3.187359 
  1      12.652596    1.294030    2.324083 
  1      14.034145    1.044480    3.394628 
  1      13.586403    2.688668    2.919752 
  6      13.256218    2.401984    6.147631 
  1      13.661173    3.392956    5.918513 
  1      14.101284    1.711162    6.261098 
  1      12.741782    2.448680    7.113828 
  6       9.548698    0.849818    1.768966 
  1      10.456693    0.377300    2.157416 
  1       9.406346    0.497225    0.739452 
  1       8.703518    0.489497    2.367259 
  6       8.064322    3.388344    0.982109 
  1       7.154502    3.038165    1.481975 
  1       8.027234    3.034526   -0.055962 
  1       8.036058    4.483176    0.954500 
  6      11.092883    3.324560    0.743488 
  1      10.930187    4.349161    0.396887 
  1      11.180368    2.686785   -0.145518 
  1      12.051143    3.302324    1.267798 
  6       7.312524    5.478820    7.957869 
  1       8.264812    5.590554    8.487124 
  1       6.511631    5.496990    8.707920 
  1       7.184061    6.359094    7.318567 
  6       5.578561    3.678354    6.132806 
  1       5.379956    4.479733    5.413432 
  1       4.773561    3.698774    6.877789 
  1       5.513104    2.724036    5.597163 
  6       7.484656    2.421501    8.184056 
  1       7.427440    1.459805    7.661105 
  1       6.700738    2.434486    8.951553 
  1       8.451398    2.463154    8.698514 
  6      11.144415    7.419428    9.412177 
  1      11.508873    8.358032    8.982879 
  1      11.538511    7.348117   10.433992 
  1      10.052099    7.481994    9.483873 
  6      13.561078    5.867028    8.249182 
  1      13.885223    4.958869    7.730243 
  1      14.025142    5.868010    9.243842 
  1      13.956346    6.723563    7.693835 
  6      11.123646    4.370551    9.340260 
  1      10.034054    4.314424    9.435966 
  1      11.541280    4.388492   10.355269 
  1      11.473834    3.448882    8.863538 
  7      13.709826    5.318667    3.710445 

14
PhNCS
  6     -0.424426   -0.000001   -4.663272
  6      0.726345   -0.000000   -5.462188
  6     -1.698936   -0.000001   -5.250131
  6      0.596496    0.000000   -6.847418
  6     -1.810049    0.000000   -6.636382
  6     -0.667480    0.000001   -7.438539
  1      1.703045   -0.000001   -4.988628
  1     -2.580270   -0.000001   -4.616168
  1      1.488823    0.000001   -7.467182
  1     -2.796679    0.000000   -7.091544
  1     -0.762674    0.000001   -8.520686
  7     -0.293451   -0.000002   -3.293776
  6     -0.576197   -0.000002   -2.138918
 16     -0.865014    0.000004   -0.575497

127
TS13 
 92      7.425854   17.234510    4.673562 
 14     11.550593   16.858781    3.149052 
 14      9.627664   13.546333    4.342656 
 14      6.682162   16.263462    0.296456 
 14      2.975121   18.292451    4.867572 
 14      5.424961   19.146158    7.870888 
 14      7.395009   21.302310    2.934691 
  8      7.979665   16.532158    6.530607 
  7      5.573681   15.393673    4.941709 
  7      2.857839   12.258368    5.614060 
  6      9.728431   16.343816    3.088084 
  6      9.053609   15.126478    3.485282 
  6      7.837828   15.081200    2.742787 
  1      7.133654   14.256606    2.783334 
  6      7.723905   16.196897    1.860375 
  6      8.887388   16.973913    2.117598 
  1      9.144996   17.886600    1.591372 
  6     11.703856   18.622904    2.473426 
  1     11.373856   18.695192    1.430650 
  1     12.755971   18.933158    2.504712 
  1     11.131914   19.346557    3.064790 
  6     12.469412   16.769228    4.809053 
  1     12.856031   17.759656    5.074120 
  1     13.324616   16.086003    4.737533 
  1     11.841051   16.435180    5.636769 
  6     12.474671   15.732734    1.930600 
  1     12.501019   14.692947    2.276645 
  1     13.513766   16.067907    1.814936 
  1     12.004307   15.742757    0.940432 
  6     10.270423   12.374054    2.993385 
  1      9.488718   12.169295    2.251626 
  1     10.582504   11.414237    3.425167 
  1     11.128481   12.793946    2.456601 
  6      8.161573   12.679689    5.166643 
  1      7.802790   13.248075    6.030243 
  1      8.473384   11.688366    5.520027 
  1      7.315830   12.535732    4.484632 
  6     10.974700   13.743735    5.648347 
  1     11.930504   14.068338    5.226289 
  1     11.141544   12.772436    6.131923 
  1     10.682632   14.456479    6.426401 
  6      5.970170   14.535470   -0.016613 
  1      6.768831   13.788882   -0.096104 
  1      5.404364   14.522534   -0.956482 
  1      5.290106   14.208344    0.779113 
  6      5.245768   17.496315    0.278150 
  1      4.505628   17.289549    1.058211 
  1      4.729734   17.443517   -0.689252 
  1      5.592783   18.527234    0.409268 
  6      7.833936   16.714764   -1.136443 
  1      8.261712   17.716264   -1.007904 
  1      7.293725   16.705398   -2.091472 
  1      8.666554   16.005926   -1.211156 
  6      4.812954   18.719683    4.881990 
  6      5.643610   19.157527    5.992498 
  6      6.703281   19.911390    5.421901 
  1      7.477239   20.406544    5.995845 
  6      6.588705   19.977315    3.998302 
  6      5.418452   19.225745    3.694383 
  1      5.006954   19.102655    2.697487 
  6      2.424815   17.609260    3.186345 
  1      2.711741   18.272828    2.362748 
  1      1.329173   17.540522    3.177055 
  1      2.814908   16.609605    2.972838 
  6      2.400168   17.086587    6.206319 
  1      2.915662   16.122925    6.143135 
  1      1.325038   16.901062    6.084545 
  1      2.550140   17.481618    7.216234 
  6      2.023271   19.921271    5.071177 
  1      2.295042   20.450630    5.989566 
  1      0.940845   19.739578    5.091728 
  1      2.234393   20.591829    4.229425 
  6      5.367027   17.425915    8.646935 
  1      4.537446   16.816798    8.273213 
  1      5.264173   17.505472    9.736806 
  1      6.305184   16.907925    8.419759 
  6      3.871825   20.108209    8.387773 
  1      3.869814   21.117649    7.959431 
  1      3.853852   20.210765    9.480779 
  1      2.939901   19.616361    8.089974 
  6      6.895056   20.061930    8.635439 
  1      7.849969   19.588155    8.383504 
  1      6.800529   20.055246    9.728735 
  1      6.941543   21.109462    8.315151 
  6      6.043806   22.557982    2.498406 
  1      5.255637   22.096719    1.890966 
  1      6.453027   23.402839    1.930084 
  1      5.571179   22.956054    3.404020 
  6      8.742894   22.177031    3.931497 
  1      9.212625   22.962629    3.326655 
  1      9.533581   21.488823    4.251673 
  1      8.333149   22.652026    4.830404 
  6      8.144341   20.684371    1.310399 
  1      7.456960   20.033825    0.757931 
  1      9.074107   20.131070    1.478854 
  1      8.382266   21.538369    0.663460 
  6      4.759365   14.936552    3.972919 
  1      4.852222   15.420102    3.005123 
  6      3.852801   13.910068    4.137735 
  1      3.244489   13.612522    3.292370 
  6      3.736245   13.270981    5.398574 
  6      4.596491   13.756542    6.413083 
  1      4.592245   13.330411    7.408892 
  6      5.476127   14.786150    6.140307 
  1      6.162879   15.160238    6.893980 
  6      2.000968   11.795521    4.536531 
  1      1.364178   10.991438    4.906379 
  1      2.586627   11.404360    3.694463 
  1      1.351349   12.598977    4.166346 
  6      2.779267   11.629975    6.921545 
  1      3.731949   11.162389    7.202016 
  1      2.014680   10.852897    6.899105 
  1      2.504641   12.354209    7.699012 
  6     10.025856   16.377177    9.170667 
  6     10.891147   16.498698   10.265821 
  6      9.079799   15.342933    9.115305 
  6     10.806477   15.582439   11.309844 
  6      9.012328   14.435778   10.168006 
  6      9.869209   14.549361   11.265040 
  1     11.616090   17.306826   10.284464 
  1      8.432401   15.304869    8.242839 
  1     11.476450   15.675939   12.160395 
  1      8.282157   13.630891   10.131893 
  1      9.807641   13.834925   12.081775 
  7     10.130946   17.292116    8.142559 
  6      9.757441   17.753403    7.102498 
 16      9.854402   18.814209    5.857227 

127
compound 13
 92      4.386650    6.877430    6.468283 
 16      6.345344    6.008144    8.337728 
 14      6.180419    2.918073    6.170191 
 14      7.235840    5.737627    3.535873 
 14      1.559718    4.986858    3.574345 
 14      4.290058   10.081168    9.289880 
 14      1.273865   10.066658    6.691875 
 14      1.689147    4.999254    9.320124 
  8      6.377000    8.058633    6.752560 
  7      8.150126    8.112576    8.154865 
  7      4.508537    8.870261    4.712028 
  7      4.711551   11.946249    1.848519 
  6      5.214214    4.348583    5.379260 
  6      5.587036    5.328874    4.380048 
  6      4.368021    5.814779    3.821665 
  1      4.320528    6.525780    3.004943 
  6      3.233176    5.198457    4.423979 
  6      3.788232    4.315276    5.404468 
  1      3.202641    3.636217    6.015332 
  6      5.399030    2.413703    7.815103 
  1      4.336079    2.166703    7.716454 
  1      5.506357    3.198924    8.570558 
  1      5.905525    1.517081    8.194273 
  6      5.965095    1.459016    4.974227 
  1      6.476059    0.566888    5.358394 
  1      6.377035    1.679306    3.982916 
  1      4.905577    1.208012    4.843571 
  6      8.024330    3.186755    6.453628 
  1      8.438571    2.276251    6.906153 
  1      8.192242    4.014848    7.148406 
  1      8.584103    3.377156    5.532954 
  6      8.577457    6.407859    4.674665 
  1      8.256591    7.336026    5.158163 
  1      9.484739    6.617858    4.093608 
  1      8.844210    5.703095    5.466978 
  6      6.893707    7.044827    2.207113 
  1      6.200742    6.683835    1.437848 
  1      7.835084    7.301260    1.704764 
  1      6.484657    7.969445    2.629178 
  6      7.860622    4.197103    2.623981 
  1      8.118003    3.373635    3.298075 
  1      8.760697    4.444203    2.046506 
  1      7.103965    3.827872    1.921200 
  6      1.531689    6.000962    1.976258 
  1      1.513685    7.082225    2.156195 
  1      0.626888    5.755514    1.406155 
  1      2.394351    5.778333    1.338001 
  6      0.032961    5.449239    4.586759 
  1      0.008008    4.948507    5.560296 
  1     -0.868166    5.144564    4.039289 
  1     -0.035403    6.528674    4.755073 
  6      1.429468    3.152772    3.127495 
  1      2.275476    2.836998    2.506133 
  1      0.505489    2.947640    2.572631 
  1      1.426114    2.523820    4.025562 
  6      3.316674    8.677230    8.455582 
  6      2.282341    8.647123    7.434094 
  6      1.746851    7.324419    7.430916 
  1      0.919565    6.997682    6.809737 
  6      2.375993    6.516862    8.429834 
  6      3.340009    7.379016    9.036554 
  1      3.999254    7.082193    9.842481 
  6      5.272253    9.318200   10.711566 
  1      5.970475    8.550138   10.360844 
  1      4.620475    8.868443   11.469839 
  1      5.861054   10.100633   11.206957 
  6      3.086884   11.328982   10.061461 
  1      3.651452   12.028091   10.692104 
  1      2.348490   10.829485   10.699715 
  1      2.544457   11.924646    9.320019 
  6      5.495925   11.011014    8.173761 
  1      6.351402   10.373699    7.926020 
  1      5.871771   11.894834    8.705741 
  1      5.039887   11.353101    7.239288 
  6      0.006700   10.592063    8.000590 
  1     -0.647107    9.750394    8.258957 
  1     -0.626764   11.399862    7.611943 
  1      0.472036   10.945446    8.925590 
  6      2.273638   11.576663    6.158139 
  1      2.798252   12.044362    6.997015 
  1      1.591513   12.327524    5.738851 
  1      3.015630   11.333499    5.391060 
  6      0.234442    9.469805    5.223748 
  1      0.825207    9.115668    4.374086 
  1     -0.383347   10.304109    4.867353 
  1     -0.452509    8.669246    5.521318 
  6      2.909886    4.472267   10.659633 
  1      3.895607    4.230432   10.246911 
  1      2.538622    3.581439   11.181243 
  1      3.047423    5.259895   11.409140 
  6      1.290897    3.514030    8.219410 
  1      0.711211    3.789833    7.331967 
  1      0.691790    2.793465    8.790524 
  1      2.196200    2.994948    7.889515 
  6      0.070883    5.556029   10.132198 
  1      0.237393    6.414678   10.793088 
  1     -0.365150    4.747503   10.732395 
  1     -0.671829    5.853503    9.382041 
  6      7.091673    7.526264    7.731842 
  6      8.991325    7.582127    9.130889 
  6      9.678808    6.367648    8.957276 
  1      9.508696    5.793422    8.051551 
  6     10.580420    5.914642    9.917087 
  1     11.099609    4.971692    9.758231 
  6     10.822921    6.658983   11.071967 
  1     11.527682    6.303273   11.819428 
  6     10.155810    7.872514   11.248790 
  1     10.338573    8.469247   12.140104 
  6      9.259148    8.333495   10.288800 
  1      8.748843    9.284247   10.417800 
  6      5.503828    9.783030    4.714705 
  1      6.246584    9.653493    5.494087 
  6      5.609407   10.809408    3.797046 
  1      6.448918   11.488087    3.885197 
  6      4.644904   10.954327    2.770862 
  6      3.604557    9.990109    2.772014 
  1      2.815692   10.004504    2.029927 
  6      3.588222    9.004608    3.736422 
  1      2.795347    8.263628    3.726571 
  6      3.692779   12.055855    0.818559 
  1      3.659103   11.157444    0.189142 
  1      3.923183   12.907388    0.177871 
  1      2.697174   12.216075    1.252168 
  6      5.795079   12.913736    1.900071 
  1      5.791047   13.471281    2.845208 
  1      5.675075   13.628134    1.085284 
  1      6.772245   12.428124    1.785682 

127
TS6    
 92     -0.073723   -0.238845    0.236355 
 16      1.569815   -1.079549    2.043898 
 14      1.498794   -4.201454   -0.088497 
 14      2.884083   -1.509532   -2.678846 
 14     -2.770391   -1.847887   -3.013902 
 14     -0.431352    2.685569    3.293302 
 14     -3.204188    3.169566    0.498911 
 14     -3.280155   -2.167153    2.397954 
  8      2.222600    1.178633    0.017271 
  7      4.138854    1.170292    1.408413 
  7     -0.094528    1.915774   -1.540379 
  7     -0.444636    4.718797   -4.670710 
  6      0.679180   -2.723720   -0.945245 
  6      1.178732   -1.757795   -1.897389 
  6      0.034042   -1.180898   -2.529075 
  1      0.088789   -0.452089   -3.329625 
  6     -1.171632   -1.727332   -2.019584 
  6     -0.743726   -2.649711   -1.004555 
  1     -1.409848   -3.299411   -0.449339 
  6      0.567365   -4.669981    1.483675 
  1     -0.501119   -4.838836    1.306624 
  1      0.677853   -3.875232    2.228131 
  1      0.980944   -5.598094    1.898756 
  6      1.314436   -5.655395   -1.301113 
  1      1.752458   -6.568241   -0.876865 
  1      1.807980   -5.462547   -2.260182 
  1      0.256973   -5.859552   -1.509584 
  6      3.324630   -4.001079    0.335127 
  1      3.671648   -4.910727    0.842613 
  1      3.457037   -3.155321    1.017545 
  1      3.961702   -3.851617   -0.542515 
  6      4.293884   -1.043855   -1.504797 
  1      4.407075    0.044553   -1.455438 
  1      5.242922   -1.455910   -1.869922 
  1      4.135794   -1.413583   -0.488194 
  6      2.741851   -0.129376   -3.971402 
  1      2.050974   -0.388783   -4.782001 
  1      3.726138    0.048052   -4.423417 
  1      2.407035    0.816023   -3.528352 
  6      3.356441   -3.091445   -3.611813 
  1      3.559411   -3.930613   -2.937830 
  1      4.261518   -2.921267   -4.209262 
  1      2.555607   -3.398723   -4.294766 
  6     -2.433979   -1.137822   -4.737721 
  1     -2.155071   -0.077827   -4.708350 
  1     -3.330342   -1.225643   -5.364260 
  1     -1.622278   -1.679734   -5.236417 
  6     -4.314702   -0.986015   -2.338734 
  1     -4.617992   -1.373568   -1.360124 
  1     -5.147372   -1.165052   -3.031470 
  1     -4.191145    0.098343   -2.249688 
  6     -3.175492   -3.688418   -3.182070 
  1     -2.339403   -4.234998   -3.633236 
  1     -4.059356   -3.837523   -3.814895 
  1     -3.383392   -4.146304   -2.207790 
  6     -1.403469    1.457972    2.227748 
  6     -2.302852    1.618943    1.092951 
  6     -2.855710    0.340100    0.828032 
  1     -3.600127    0.138861    0.066034 
  6     -2.380536   -0.631292    1.773608 
  6     -1.498984    0.098847    2.628227 
  1     -0.955144   -0.335652    3.456487 
  6      0.396818    1.726176    4.691893 
  1      1.016730    0.911692    4.298895 
  1     -0.339544    1.294470    5.380337 
  1      1.040995    2.397617    5.273772 
  6     -1.567761    3.973881    4.098700 
  1     -0.986610    4.554147    4.827412 
  1     -2.392806    3.495227    4.638996 
  1     -1.997109    4.682762    3.383304 
  6      0.911452    3.626456    2.341583 
  1      1.777737    2.983759    2.154851 
  1      1.261281    4.480287    2.936070 
  1      0.560919    4.012007    1.378527 
  6     -4.480895    3.615957    1.830256 
  1     -5.202364    2.798404    1.948632 
  1     -5.039542    4.514191    1.536303 
  1     -4.032111    3.803861    2.809541 
  6     -2.115023    4.678102    0.161157 
  1     -1.562243    5.001435    1.049090 
  1     -2.748980    5.517690   -0.152152 
  1     -1.389609    4.491251   -0.637775 
  6     -4.243993    2.826111   -1.047470 
  1     -3.648087    2.627901   -1.942283 
  1     -4.860426    3.710869   -1.253369 
  1     -4.929797    1.985201   -0.894133 
  6     -2.286695   -2.930814    3.809519 
  1     -1.255692   -3.144661    3.507354 
  1     -2.746599   -3.871797    4.135960 
  1     -2.248220   -2.262056    4.677095 
  6     -3.667544   -3.501115    1.110193 
  1     -4.006823   -3.082359    0.156569 
  1     -4.472027   -4.142484    1.491975 
  1     -2.806047   -4.147057    0.911784 
  6     -4.945172   -1.556145    3.070912 
  1     -4.801043   -0.773207    3.824583 
  1     -5.505174   -2.376466    3.537886 
  1     -5.570165   -1.136560    2.273154 
  6      3.120830    1.031788    0.806623 
  6      5.092378    0.793557    2.344384 
  6      4.901051   -0.322504    3.167007 
  1      3.981292   -0.893986    3.072451 
  6      5.892347   -0.660287    4.084133 
  1      5.747262   -1.526177    4.724788 
  6      7.059751    0.098063    4.185928 
  1      7.827171   -0.175761    4.905035 
  6      7.238149    1.209546    3.361874 
  1      8.143924    1.805571    3.435230 
  6      6.257332    1.563039    2.439591 
  1      6.381810    2.424695    1.790585 
  6      0.769391    2.940169   -1.688659 
  1      1.570164    2.995637   -0.962705 
  6      0.695994    3.888346   -2.691878 
  1      1.446086    4.669623   -2.717742 
  6     -0.338557    3.823676   -3.655463 
  6     -1.258512    2.760645   -3.485167 
  1     -2.099829    2.625701   -4.154430 
  6     -1.091640    1.869657   -2.443361 
  1     -1.800235    1.055784   -2.321574 
  6     -1.533230    4.610306   -5.625879 
  1     -1.506786    3.650847   -6.158213 
  1     -1.441943    5.407569   -6.364080 
  1     -2.510907    4.710694   -5.136913 
  6      0.524698    5.793030   -4.797103 
  1      0.513495    6.452656   -3.919694 
  1      0.280317    6.393425   -5.673821 
  1      1.541972    5.402066   -4.926281 

14
PhNCO
  6     -0.358707    0.000004   -4.496943
  6      0.752516    0.000003   -5.346227
  6     -1.653105    0.000002   -5.033874
  6      0.567095    0.000000   -6.726163
  6     -1.824757   -0.000001   -6.414903
  6     -0.718917   -0.000002   -7.266284
  1      1.748373    0.000004   -4.913906
  1     -2.512553    0.000004   -4.368847
  1      1.434133   -0.000001   -7.381282
  1     -2.830768   -0.000002   -6.826122
  1     -0.859595   -0.000004   -8.343541
  7     -0.136085    0.000007   -3.121371
  6     -0.720479    0.000008   -2.066309
  8     -1.163571   -0.000016   -0.974251

113
compound 6
 92      6.670518   16.960065    4.586220 
 14     10.882996   16.808998    3.837489 
 14      8.894736   13.385750    4.223330 
 14      6.455360   16.663972    0.161466 
 14      2.553870   18.752633    4.663554 
 14      4.741113   18.611072    7.993877 
 14      7.634973   21.162859    3.793045 
 16      7.439603   16.001953    6.800135 
  7      4.680916   15.311827    4.504234 
  7      1.536102   12.529093    4.308823 
  6      9.137679   16.304674    3.299070 
  6      8.442485   15.039955    3.418371 
  6      7.346422   15.096252    2.510283 
  1      6.653721   14.277101    2.340647 
  6      7.326798   16.332612    1.794466 
  6      8.426742   17.068633    2.320030 
  1      8.737774   18.045597    1.967620 
  6     11.350224   18.387955    2.897793 
  1     11.347510   18.222331    1.813805 
  1     12.365028   18.694178    3.181802 
  1     10.685785   19.231692    3.111167 
  6     11.090307   17.117586    5.688772 
  1     10.633337   18.067998    5.989286 
  1     12.155569   17.165754    5.949282 
  1     10.618254   16.333439    6.288219 
  6     12.118970   15.495568    3.253657 
  1     12.001275   14.531757    3.757565 
  1     13.143579   15.843067    3.439001 
  1     12.014764   15.323355    2.175679 
  6      9.762182   12.350793    2.886082 
  1      9.111332   12.213792    2.013739 
  1     10.019334   11.355478    3.270977 
  1     10.686929   12.823005    2.536069 
  6      7.311189   12.466519    4.700400 
  1      6.802895   12.988409    5.517732 
  1      7.558280   11.454254    5.045324 
  1      6.607576   12.366286    3.865624 
  6      9.989899   13.462722    5.756429 
  1     10.976932   13.899236    5.576492 
  1     10.144687   12.440875    6.127633 
  1      9.491657   14.043780    6.539633 
  6      5.584075   15.079515   -0.399497 
  1      6.298128   14.253798   -0.499576 
  1      5.112453   15.232644   -1.378064 
  1      4.800580   14.755896    0.295741 
  6      5.194806   18.074240    0.210115 
  1      4.362446   17.870923    0.892623 
  1      4.770720   18.237024   -0.788946 
  1      5.663770   19.013149    0.525921 
  6      7.778674   17.117828   -1.112254 
  1      8.309854   18.033297   -0.825723 
  1      7.332601   17.287965   -2.100109 
  1      8.522992   16.319076   -1.209129 
  6      4.420896   18.847463    4.940814 
  6      5.191027   18.879797    6.170913 
  6      6.446430   19.459946    5.841910 
  1      7.240129   19.644917    6.558227 
  6      6.508713   19.807439    4.453515 
  6      5.246091   19.408884    3.922465 
  1      4.935929   19.560179    2.892710 
  6      2.159351   18.390854    2.846105 
  1      2.650321   19.093269    2.163608 
  1      1.077515   18.490763    2.690278 
  1      2.438820   17.374080    2.552235 
  6      1.632587   17.476229    5.709537 
  1      2.024419   16.463500    5.566221 
  1      0.575085   17.470635    5.414839 
  1      1.672219   17.705420    6.778960 
  6      1.836630   20.470175    5.023881 
  1      2.026152   20.792966    6.052530 
  1      0.750878   20.477055    4.862929 
  1      2.278632   21.219554    4.356338 
  6      4.132921   16.884265    8.463796 
  1      3.316089   16.521441    7.832298 
  1      3.774885   16.894081    9.501754 
  1      4.967395   16.178724    8.392992 
  6      3.398951   19.862602    8.488486 
  1      3.675628   20.882349    8.195257 
  1      3.272148   19.852261    9.578956 
  1      2.422170   19.639769    8.045031 
  6      6.271848   18.987005    9.034067 
  1      7.089963   18.309527    8.763753 
  1      6.043174   18.834274   10.096508 
  1      6.613949   20.021869    8.914692 
  6      6.694555   22.794721    4.004414 
  1      5.782549   22.809951    3.395724 
  1      7.314249   23.648703    3.702618 
  1      6.397717   22.945717    5.048857 
  6      9.206111   21.249801    4.839909 
  1      9.898825   21.998310    4.436250 
  1      9.737809   20.293482    4.884034 
  1      8.969257   21.543496    5.869439 
  6      8.050248   21.001306    1.954550 
  1      7.145094   20.854683    1.353248 
  1      8.737280   20.177870    1.736732 
  1      8.526561   21.926028    1.604931 
  6      3.950248   15.132084    3.384730 
  1      4.223362   15.745070    2.530973 
  6      2.909067   14.237252    3.266696 
  1      2.386682   14.170789    2.320289 
  6      2.548260   13.427954    4.374318 
  6      3.317077   13.620752    5.548578 
  1      3.126511   13.050832    6.449465 
  6      4.343708   14.542482    5.563899 
  1      4.946559   14.686082    6.454355 
  6      0.775073   12.377727    3.080075 
  1      0.010084   11.614688    3.225077 
  1      1.415976   12.061864    2.247143 
  1      0.273477   13.312949    2.800224 
  6      1.201401   11.722448    5.471190 
  1      2.049252   11.100700    5.784630 
  1      0.371857   11.061282    5.219615 
  1      0.894066   12.347863    6.318851 

113
compound 5'     
 92      6.641385   16.815247    4.680999   
 14     10.745655   16.687375    4.360159   
 14      8.747923   13.263901    4.466245   
 14      6.578759   16.664503    0.315731   
 14      2.684409   18.653005    5.137609   
 14      5.255866   18.412610    8.187090   
 14      7.630787   21.066974    3.721518   
  8      7.084126   16.011777    6.284075   
  7      4.661953   15.155166    4.530635   
  7      1.547144   12.331212    4.471237   
  6      9.121253   16.155519    3.559212   
  6      8.399632   14.900236    3.594653   
  6      7.374823   14.996127    2.616659   
  1      6.676569   14.198446    2.382145   
  6      7.423572   16.251075    1.940805   
  6      8.504203   16.950102    2.547708   
  1      8.849148   17.932169    2.245644   
  6     11.409551   18.181602    3.401491   
  1     11.605394   17.925140    2.353411   
  1     12.356030   18.516196    3.844485   
  1     10.724265   19.035805    3.413476   
  6     10.578421   17.172862    6.181953   
  1      9.957654   18.069069    6.302375   
  1     11.564650   17.394750    6.609933   
  1     10.117588   16.376278    6.774593   
  6     12.078781   15.349494    4.205521   
  1     11.860105   14.449492    4.787956   
  1     13.037168   15.748486    4.562504   
  1     12.211741   15.049640    3.159344   
  6     10.010277   12.272153    3.451803   
  1      9.629761   12.090840    2.438941   
  1     10.196470   11.295769    3.917910   
  1     10.971927   12.786168    3.355828   
  6      7.166518   12.219453    4.493188   
  1      6.386017   12.676981    5.109548   
  1      7.388884   11.230832    4.915191   
  1      6.755618   12.061142    3.489105   
  6      9.338928   13.445362    6.250737   
  1     10.334941   13.892573    6.333881   
  1      9.379650   12.460563    6.733802   
  1      8.637346   14.080035    6.802704   
  6      5.929519   15.056303   -0.446820   
  1      6.740060   14.331759   -0.586810   
  1      5.478956   15.249994   -1.428235   
  1      5.164088   14.579500    0.177370   
  6      5.124321   17.874262    0.449583   
  1      4.327689   17.509201    1.108292   
  1      4.681269   18.038346   -0.541255   
  1      5.446555   18.849765    0.830776   
  6      7.855527   17.430958   -0.850848   
  1      8.250633   18.371834   -0.450192   
  1      7.411708   17.648054   -1.830520   
  1      8.703460   16.753819   -1.006053   
  6      4.563595   18.758338    5.217873   
  6      5.473078   18.763860    6.343682   
  6      6.691375   19.328109    5.873240   
  1      7.567993   19.491434    6.493230   
  6      6.588436   19.712094    4.501492   
  6      5.272841   19.329169    4.119240   
  1      4.841689   19.503560    3.136973   
  6      2.123262   18.263190    3.369385   
  1      2.550383   18.953731    2.633506   
  1      1.031173   18.350057    3.302875   
  1      2.389601   17.242602    3.073957   
  6      1.877494   17.375827    6.276877   
  1      2.222898   16.358205    6.064361   
  1      0.790489   17.398070    6.124248   
  1      2.061135   17.580845    7.336355   
  6      1.984916   20.361813    5.572453   
  1      2.272553   20.675718    6.581703   
  1      0.888637   20.363726    5.517987   
  1      2.357687   21.120634    4.874109   
  6      4.758173   16.644394    8.637455   
  1      3.829759   16.319763    8.157104   
  1      4.619753   16.562542    9.723366   
  1      5.561208   15.963821    8.336492   
  6      3.978459   19.608100    8.925325   
  1      4.244553   20.650407    8.712620   
  1      3.937548   19.489213   10.015903   
  1      2.967828   19.437537    8.538250   
  6      6.905607   18.752463    9.051764   
  1      7.696937   18.097124    8.670354   
  1      6.804317   18.559210   10.127251   
  1      7.232272   19.792139    8.932473   
  6      6.569607   22.638721    3.722015   
  1      5.682475   22.520818    3.087928   
  1      7.136827   23.500442    3.347446   
  1      6.222035   22.876170    4.734292   
  6      9.154080   21.392111    4.796297   
  1      9.772967   22.180697    4.350540   
  1      9.785858   20.505389    4.917724   
  1      8.860650   21.729828    5.797338   
  6      8.164511   20.770977    1.928515   
  1      7.330139   20.425549    1.307154   
  1      8.974563   20.039524    1.842091   
  1      8.526982   21.712267    1.495769   
  6      3.926264   14.924024    3.426142   
  1      4.189221   15.503072    2.544960   
  6      2.893843   14.012466    3.351242   
  1      2.364101   13.901481    2.413010   
  6      2.552957   13.241768    4.491836   
  6      3.332606   13.482384    5.649884   
  1      3.159306   12.940395    6.571534   
  6      4.346114   14.419999    5.617206   
  1      4.953778   14.601977    6.496990   
  6      0.784001   12.116951    3.253802   
  1      0.021588   11.359736    3.438395   
  1      1.422843   11.763187    2.434216   
  1      0.278188   13.035631    2.930512   
  6      1.242236   11.556190    5.662050   
  1      2.098011   10.943866    5.974109   
  1      0.407599   10.887781    5.449031   
  1      0.953461   12.204402    6.499087   

113
compound 6'  
 92      6.614473   16.932394    4.534852  
 14     10.802865   16.846421    3.946286  
 14      8.836146   13.405571    4.203033  
 14      6.440544   16.755210    0.193329  
 14      2.607710   18.702828    4.709205  
 14      4.889281   18.569100    7.974569  
 14      7.635062   21.105983    3.689414  
 16      7.379483   16.009787    6.639214  
  7      4.668963   15.267345    4.469300  
  7      1.488849   12.520666    4.294304  
  6      9.076397   16.346677    3.352261  
  6      8.389775   15.073916    3.424662  
  6      7.306182   15.148422    2.507412  
  1      6.619675   14.331532    2.305927  
  6      7.274536   16.412154    1.846103  
  6      8.371252   17.136963    2.399130  
  1      8.667543   18.131864    2.089189  
  6     11.305494   18.427972    3.030116  
  1     11.305101   18.276605    1.943957  
  1     12.324308   18.711227    3.323414  
  1     10.655438   19.280069    3.252074  
  6     10.957770   17.152382    5.802334  
  1     10.375763   18.030084    6.106733  
  1     12.006481   17.332109    6.072646  
  1     10.585217   16.306737    6.387822  
  6     12.062798   15.540621    3.396491  
  1     11.924295   14.568119    3.877262  
  1     13.077862   15.885037    3.633194  
  1     12.007388   15.387532    2.311949  
  6      9.753106   12.405192    2.872306  
  1      9.129866   12.280516    1.978240  
  1     10.006118   11.404324    3.245382  
  1     10.684141   12.890664    2.559148  
  6      7.249705   12.457125    4.611118  
  1      6.708431   12.946548    5.427413  
  1      7.499649   11.437883    4.932894  
  1      6.572316   12.373548    3.753171  
  6      9.886010   13.447827    5.770907  
  1     10.886475   13.865030    5.622860  
  1     10.009653   12.419244    6.135255  
  1      9.382597   14.030422    6.549265  
  6      5.642898   15.152519   -0.425719  
  1      6.386072   14.350685   -0.505486  
  1      5.210614   15.306863   -1.422203  
  1      4.838650   14.793983    0.227628  
  6      5.124232   18.114935    0.201015  
  1      4.278063   17.879084    0.855287  
  1      4.728169   18.251976   -0.813466  
  1      5.539053   19.076958    0.522469  
  6      7.792149   17.268110   -1.026914  
  1      8.287744   18.193111   -0.709172  
  1      7.374587   17.440293   -2.026807  
  1      8.561221   16.491448   -1.109336  
  6      4.481355   18.776228    4.938136  
  6      5.290233   18.806037    6.136761  
  6      6.544455   19.372389    5.763540  
  1      7.364355   19.545849    6.452610  
  6      6.561757   19.722779    4.380900  
  6      5.287202   19.312463    3.890610  
  1      4.949905   19.449055    2.867002  
  6      2.160004   18.301961    2.912513  
  1      2.631069   18.990711    2.202633  
  1      1.074101   18.399951    2.785968  
  1      2.430919   17.279007    2.632029  
  6      1.684894   17.474018    5.810039  
  1      2.042323   16.447492    5.675102  
  1      0.619336   17.494229    5.546408  
  1      1.762106   17.722308    6.873207  
  6      1.927506   20.441662    5.041784  
  1      2.146217   20.787132    6.057347  
  1      0.838522   20.463294    4.905787  
  1      2.366186   21.166740    4.345711  
  6      4.243546   16.870205    8.496817  
  1      3.425740   16.504614    7.868440  
  1      3.874586   16.922579    9.529663  
  1      5.059753   16.141731    8.458693  
  6      3.594760   19.865472    8.480613  
  1      3.893725   20.871493    8.162762  
  1      3.491585   19.877738    9.573492  
  1      2.602888   19.663338    8.061475  
  6      6.453624   18.927387    8.971860  
  1      7.259035   18.242697    8.683304  
  1      6.251854   18.780907   10.040530  
  1      6.803198   19.958098    8.839375  
  6      6.574462   22.675782    3.762049  
  1      5.704737   22.600081    3.098308  
  1      7.153157   23.557081    3.457284  
  1      6.201407   22.850943    4.777877  
  6      9.134098   21.365165    4.813162  
  1      9.793974   22.137071    4.398340  
  1      9.730012   20.456315    4.948344  
  1      8.818077   21.702844    5.807344  
  6      8.179418   20.906389    1.886882  
  1      7.352209   20.579928    1.245914  
  1      9.005600   20.200083    1.759997  
  1      8.521559   21.877521    1.506909  
  6      3.959196   15.061444    3.341714  
  1      4.260525   15.642345    2.474473  
  6      2.907880   14.176803    3.228027  
  1      2.404655   14.086320    2.273209  
  6      2.513299   13.407445    4.352350  
  6      3.260416   13.625644    5.535907  
  1      3.043164   13.086289    6.449630  
  6      4.298313   14.535847    5.543121  
  1      4.883443   14.699659    6.441258  
  6      0.751040   12.340311    3.055735  
  1     -0.031469   11.597141    3.210805  
  1      1.402624   11.983911    2.247633  
  1      0.273154   13.274144    2.732983  
  6      1.122212   11.753443    5.473174  
  1      1.956480   11.132289    5.822581  
  1      0.290373   11.093751    5.225086  
  1      0.805340   12.407240    6.295697  

113
compound 7'   
 92       6.604862   16.958717    4.514874  
 14      10.814819   16.861053    3.872656  
 14       8.833054   13.429192    4.168127  
 14       6.426285   16.779074    0.177883  
 14       2.592433   18.713881    4.632945  
 14       4.815498   18.604669    7.934453  
 14       7.644704   21.114643    3.693160  
 34       7.451298   16.007507    6.751002  
  7       4.665279   15.288527    4.454605  
  7       1.490574   12.536067    4.280985  
  6       9.066215   16.376904    3.326430  
  6       8.380002   15.103823    3.404286  
  6       7.287226   15.179425    2.497608  
  1       6.600667   14.361479    2.300453  
  6       7.246700   16.444833    1.840260  
  6       8.349450   17.169217    2.384875  
  1       8.642887   18.164367    2.073267  
  6      11.293312   18.457541    2.969889  
  1      11.253946   18.328106    1.881643  
  1      12.323880   18.728240    3.232490  
  1      10.657858   19.309085    3.232377  
  6      11.056797   17.124442    5.725894  
  1      10.537161   18.025667    6.071536  
  1      12.124479   17.244435    5.952014  
  1      10.666839   16.287820    6.312697  
  6      12.037251   15.556223    3.239909  
  1      11.918357   14.577484    3.713537  
  1      13.065376   15.891769    3.427910  
  1      11.924086   15.418997    2.157758  
  6       9.674953   12.420162    2.795261  
  1       9.012420   12.309168    1.928077  
  1       9.928629   11.414030    3.153276  
  1      10.599163   12.893831    2.445709  
  6       7.253724   12.505439    4.650780  
  1       6.767710   13.004914    5.495292  
  1       7.501144   11.480679    4.956596  
  1       6.530851   12.438753    3.829301  
  6       9.955853   13.453285    5.684548  
  1      10.950328   13.867967    5.495387  
  1      10.089590   12.421246    6.035149  
  1       9.488627   14.032122    6.488191  
  6       5.611059   15.180669   -0.428516  
  1       6.341815   14.365792   -0.488089  
  1       5.194400   15.328629   -1.432580  
  1       4.792449   14.844495    0.218654  
  6       5.131531   18.158162    0.156554  
  1       4.273155   17.938286    0.800029  
  1       4.752489   18.292303   -0.864767  
  1       5.555161   19.116982    0.476126  
  6       7.796834   17.255897   -1.035741  
  1       8.301042   18.179016   -0.726283  
  1       7.391315   17.418839   -2.042108  
  1       8.556604   16.468391   -1.099351  
  6       4.463092   18.791617    4.888503  
  6       5.250791   18.826336    6.100992  
  6       6.511443   19.391989    5.747422  
  1       7.318158   19.568134    6.451030  
  6       6.553570   19.735123    4.364035  
  6       5.287549   19.321678    3.852408  
  1       4.967128   19.456017    2.823186  
  6       2.169048   18.319057    2.829317  
  1       2.640037   19.018228    2.129713  
  1       1.083578   18.406760    2.692151  
  1       2.453494   17.301225    2.544353  
  6       1.662403   17.476078    5.716979  
  1       2.027440   16.452417    5.580617  
  1       0.599870   17.491722    5.441203  
  1       1.726419   17.718600    6.782250  
  6       1.903157   20.450557    4.956498  
  1       2.105212   20.798348    5.974483  
  1       0.816356   20.468562    4.803514  
  1       2.350060   21.175590    4.265568  
  6       4.190623   16.900104    8.461021  
  1       3.375658   16.524793    7.834428  
  1       3.825550   16.947008    9.495435  
  1       5.018379   16.184623    8.415915  
  6       3.487173   19.882967    8.398257  
  1       3.770814   20.890445    8.071098  
  1       3.367950   19.908457    9.489294  
  1       2.505519   19.655273    7.968613  
  6       6.347913   19.010226    8.963064  
  1       7.173304   18.333926    8.713775  
  1       6.118017   18.883847   10.028673  
  1       6.682554   20.044065    8.816845  
  6       6.602682   22.695526    3.787233  
  1       5.732610   22.638931    3.122068  
  1       7.192033   23.573834    3.494505  
  1       6.231382   22.861589    4.805211  
  6       9.143949   21.335013    4.824517  
  1       9.830269   22.085095    4.412713  
  1       9.709649   20.408090    4.966811  
  1       8.831568   21.684649    5.815712  
  6       8.184599   20.933519    1.887447  
  1       7.353566   20.621324    1.244275  
  1       9.005954   20.223986    1.748576  
  1       8.532055   21.907408    1.519550  
  6       3.952462   15.084708    3.328461  
  1       4.250618   15.668484    2.462111  
  6       2.902971   14.198070    3.215393  
  1       2.397301   14.109114    2.261708  
  6       2.513345   13.424651    4.338813  
  6       3.264023   13.640427    5.520592  
  1       3.051551   13.096939    6.432983  
  6       4.300552   14.551986    5.527480  
  1       4.892204   14.713004    6.422525  
  6       0.750933   12.356396    3.043368  
  1      -0.029119   11.610608    3.198178  
  1       1.402039   12.003720    2.233248  
  1       0.269759   13.289579    2.723659  
  6       1.128720   11.764654    5.458662  
  1       1.964419   11.142454    5.802754  
  1       0.295895   11.105831    5.211599  
  1       0.815031   12.415757    6.284470  

#===END
